# Supplementary material for: MFPred: Rapid and accurate prediction of protein-peptide recognition multispecificity using self-consistent mean field theory
Source: PLoS Comput Biol. 2017 Jun 26;13(6):e1005614. doi: 10.1371/journal.pcbi.1005614 (PMC5507473; doi:10.1371/journal.pcbi.1005614)
Supplement: S1 Dataset — (XLSX) [file pcbi.1005614.s018.xlsx]

## Sheet: Sheet1
TEV		HCV		GrB		HIV		c-Crk SH3-N	cAMP-dependent PKA	Src SH2	PSD-95 PDZ3	NHERF-2 PDZ2	AF-6 PDZ	Erbin PDZ	MPDZ-13 (PDZ)	ZO-1 PDZ1	DLG1-2 (PDZ)	HLA-A*0201 (MHC)	HLA-B*1501 (MHC)	HLA-B*4402 (MHC)	HLA-B*4403 (MHC)
Cleaved	Uncleaved	Cleaved	Uncleaved	Cleaved	Uncleaved	Cleaved	Uncleaved	Bound	Bound	Bound	Bound	Bound	Bound	Bound	Bound	Bound	Bound	Bound	Bound	Bound	Bound
ANLYFQG	MALIFGT	ADVVCCSM	AAASKVKA	AAADFSDE	WCNDHFIH	AAAMSSAI	AAAKFERQ	DPPPLPAKF	LGRKLSDFG	FEYSYHN	YRETSV	ADTEL	SKSWYV	SFFDTWV	WMFGTRV	AIFKTYL	SRSTFV	AIIDYIAYM	AMIELCGAF	AENLWVTVY	DEVASTHDW
CNLYFQG	LIFGTVN	AEMEECAS	AACGDIIN	AAADILQL	FKNDQWHW	AAVLAEAM	AAAMKRHG	GVPLLPPKS	LERRLSLVP	DIYDYWY	YRETSV	AESGL	SKSWYV	SFFDTWV	WMFGTRV	YFHTTWL	SRSTFV	AIYDTMQYV	AMYAPYGPF	LENDAIRIY	EEIPDFAFY
DNLYFQG	FGTVNAN	AEMEECSQ	AAEEQKLP	AAPDDLAL	CVFDHWQI	AECFRIFD	AAKFERQH	PPPPIPMKG	AFRRTSLAG	GYYYFGR	YRETSV	AESKL	SKSWYV	IFFDTWV	WMFGTRV	FMFKTWV	SRSTFV	ALATFTVNI	AQMWSLMYF	SEGATPQDL	MEAQFLYLY
EALFGQS	TVNANIL	CCRGCDAG	AAGLQDCT	AAPDDTQG	CMHDHFNA	AEELAEIF	AAKFESNF	SIPVLPIKR	STRKVSLAP	DIYEEIY	YRETSV	ANTFL	SKDWLV	LFFDTWV	WMFGTRV	WRRTTWV	SRSTFV	ALDEGLLPV	AQMWTLMYF	SENEVKLTI	EEQELLLLY
EALYIQG	NANILKE	CDVVCCSM	AAGQLDLS	AAVDAGMA	MMRDCWHA	AETFYTDG	AAKNLQEA	PGPPLPAKN	RERRPSYLP	YIYEEIY	YRETSV	CCTKF	IWHMII	RWFDTWV	WMFGTRV	WRRTTWV	SRSTFV	ALFPIIWAL	CLIPTVMAF	TENILTVLL	EERHIFLDY
EAVLGQS	NILKEVF	DAAEACAA	AAGRRLAR	AAVDTSSE	NWHDFAFF	AETFYVDG	AALRDVRQ	ERPVLPPKL	IGRRQSLIE	YIYEEIY	YRETSV	CDTKF	IWHMII	RYFDTWV	WMFGTRV	WRRTTWV	SRSTFV	ALIARCWYL	EQKAYVPAM	YEFRRVKSY	GEILLLEWL
ECLYHQG	LKEVFGG	DAMEECAS	AAIGSVGL	ADGDTLDF	MDNDFHHY	AFVLAEAM	AAMKRHGL	SKPPLPIKT	LMRRNSVTP	YIYEEIY	YRETSV	CDTKL	SNSWIV	PYFDTWV	WMFGTRV	WRRTTWV	SRSTFV	ALLDLGWTI	FLLSLVEFF	AEALKGMPI	AELTIGVNY
EDLLGQS	EVFGGAR	DASTPCSG	AAILRRHV	ADPDTAIV	WNMDTFMP	AGVLAEAM	AANRETKL	PVPKLPLKQ	GSRRGSFDA	YIYEEIY	YRETSV	CDTYF	SNSWIV	FPFDTWV	WMFGTRV	WRRTTWV	SRSTFV	ALLQQTWTL	FVYVPELSF	MEISSSWWF	DENQMIHAY
EDLMGQS	FGGARMA	DAVVCCSM	AAPGAATA	ADPDVLTE	CCNDTCSF	AKVLAEAM	AANRNNDA	GLPILPSKV	LRRRLSDSN	YIYEEIY	YRETSV	CDTYL	SNSWIV	RHFDTWV	LLKGTRV	WRRTTWV	SRSTFV	ALLSRFFNM	GINKRSTPF	MEVTARWLW	EEILGTVSW
EDLTFEG	GARMACV	DCIAPCAS	AAQGYKVL	AEADAIIQ	CMQDFNTM	AKVLVVQP	AANYQDTI	RAPAFPVKT	QRRRGSSIP	YIYEEIY	YRETSV	CITTL	IDGTWV	CHFDTWV	LLKGTRV	WRRTTWV	SRSTFV	ALLTGSYTI	HINKLFSVF	MEAQFLYLY	MEGVFHTMW
EDLVEQA	RMACVTS	DCPIPCAG	AAQLAAPG	AEADAIIQ	THFDHYNQ	AQNYPIVQ	AASSSNYC	LGPPVPPKR	GCRRGSSLG	YIYEEIY	YRETSV	CNTWL	IDGTWV	HLFDTWV	LLKGTRV	WRRTTWV	SRSTFV	ALMDYGFRV	HMAYSFQTF	KEVALLRTY	MEISSSWWF
EDLWGQS	ACVTSAH	DCPIPCGG	AAQTFLAT	AECDVVMA	PTYDYTHC	AQTFYVNL	ACEGNPYV	HPPTLPPKE	AIRRASTIE	YIYEEIY	YRETSV	CQSSL	SSGWFW	SVFDTWV	LLKGTRV	WRRTTWV	SRSTFV	ALMPYMPPA	KIGMFNLTF	AETQNSSFI	LENGAIRIY
EDLYWQG	VTSAHMA	DCPIPCSG	AARALAHG	AEEDSGTD	MINDKMHF	AQVLAEAM	ACKNGQTN	DPPRLPAKS	RLRRLSTKY	YIYEEIY	YRETSV	CSTFL	SNPWRW	RVFDTWV	LLKGTRV	WRRTTWV	SRSTFV	ALNHLVLSL	KTIARFTYF	EEILGTVSW	AEWVLAYML
EDVYVQG	SAHMAGA	DCPVPCAG	AARVTAIL	AEEDSVLE	CPQDFPHC	ARALAEAM	ADLSEAAN		FARKSTRRS	EIYNTIR	YRETSV	CTTRL	SNPWRW	GSFDTWV	ILRSSRV	WRRTTWV	SRSTFV	ALWIPDLFM	KTINALVYF	AEAIFKLTY	AEMEEALKG
EELWGQS	HMAGANG	DCPVPCSG	AASCGGVV	AEGDEIYE	WMTDAIHM	ARGLAEAM	ADVQAVCS		GKRRPSRLV	EIYNTIR	YRETSV	DDTAL	SNPWRW	TGFDTWV	ILRSSRV	WRRTTWV	SRSTFV	AMFIGHATA	KVSCSMLEF	SEILKTLGF	GESNIVIGI
EELYAQG	AGANGSI	DCSTPCAE	AASLRAFT	AEHDEYID	HNNDTQHI	ARILAEAM	AEAMSQVT		NSRRPSRAT	SNYISKG	YRETSV	DETNL	SNPWRW	FFWDTWV	ILRSSRV	WRRTTWV	SRSTFV	AMILAAYHP	LIANIHNHM	MEITAEWLW	AENLWVTVY
EELYGQS	ANGSILK	DCSTPCRG	AATAFVGA	AEIDARND	HCTDFIWG	ARLMAEAL	AEDIMRLR		PPRRSSIRN	PQYQPGE	RRETRV	DITRL	SNPWRW	SFWDTWV	ILRSSRV	WRRTTWV	SRSTFV	AMWDWSKSV	LLFEMARFF	AEMEEALRG	YEFRKVKSY
EELYWQG	GSILKKA	DCSTPCSG	AATLGFGA	AEIDEEPV	YPQDNMHQ	ARNYPEAQ	AEEWYKSK		NKRRGSVPI	NEYTARQ	RRETRV	DLTTL	SNPWRW	MYWDTWV	ILRSSRV	WRRTTWV	SRSTFV	AQFLYLYAL	LLFYTRHRF	WEAWWTEYW	SESDLEFSW
EEVYGQS	ILKKAEE	DCSTPCSS	AAVTSPLT	AGADAAYI	WCKDCNTI	ARNYPIAQ	AEIQKQGQ		SKRRNSEFE	DDYAEII	RRETRV	DSQKF	SPPWIW	FRWDTWV	LLSETKI	WRRTTWV	SRSTFV	AQIGIFAPV	LLLSINSSF	MENLLWKQI	HEHKSTWHY
EEVYVQG	KKAEETS	DCTAPCAG	AAWETARH	AGADAGQL	FVFDCIYF	ARNYPQAQ	AELEQLKG		GARRSSWRV	DDYAEII	WKQTRV	EALFQ	SSTSPM	FRWDTWV	LLSETKI	WRRTTWV	SRSTFV	CLDAGINYV	LLWFLTGTF	EEIAVQNWL	MEITAEWLW
EFLYLQG	AEETSRA	DCVVPCSG	AAYCLSTG	AGFDSDYD	TGCDNMTC	ARRLAEAM	AENREILK		QRRRGSSIP	PQYEEIP	WKQTRV	EDSFL	SLPWIV	TSWDTWV	LLSETKI	WRRTTWV	RQWTDV	CLMTYSHHA	LMMRTTWAL	DENQMIHAY	DEWSVATFY
EHVYGQS	ETSRAIM	DDIVACSM	ACLRKLGV	AGKDSGKA	CCRDLHMM	ARVAAEAM	AENTLQSF		RMRRNSFTP	DQYESQD	WKQTRV	EDSFL	SHPWFI	HCWDTWV	LLSETKI	YNLTTYL	RQWTDV	CMAFTIPSI	LMTGTLAVF	SEMIIPKIY	EEIAVQNWL
EIIYTQS	SRAIMHK	DDIVCCSM	ACNWTRGE	AGKDSGKA	MKCDTCDM	ARVFAEAM	AFLKKLHE		KLRGRSFMN	DGYGEES	WKQTRV	EGFQF	FWTLNL	HFYDTWV	LLTSTKV	YNLTTYL	RQWTDV	FAAELTIGV	LQSGVDVFF	QENVFHTMW	MEVTARWLW
ELLYIQG	AIMHKPV	DDIVPCSM	ACQRQKKV	AMLDQLMG	NYNDFGNY	ARVIAEAM	AFTIPSIN		PFRRHSWGP	RLYEELH	WKQTRV	ELTGF	LASWLW	RDYDTWV	LLTSTKV	YRYTTWL	GKTSWV	FIADIGIGV	MMKDEPVVF	METLLLLGL	WEAWWTEYW
ELVYSQG	MHKPVIF	DDIVPNSM	ACTTPCSG	ASLDSGEG	VFFDANWC	ARVLAEAA	AGLKKKKS		SPKRNSISR	PQYEEIP	WKQTRV	EMSAL	FWTLLI	RSYDTWV	LLTSTKV	WLFSTYL	GKTSWV	FIDSNEYEV	MSIDHCSSF	SESDLEFSW	KEGVFHTMW
EMLRGQS	KPVIFGE	DDVVCCSM	ADAILHTP	ASMDMDLL	TMFDFFTH	ARVLAEAE	AGYVTNKG		FHMRSSMSG	HEYIYVD	WKQTRV	ENMNF	FWTLLI	LFLDTWV	LLRETRL	WVFSTCV	SRNTLV	FIIDNFGSV	MSIISFFPF	GEILLLEWL	SEMIIPKIY
ENIGGQS	VIFGEDY	DEAEACAA	ADARVCSC	AVHDAILE	PCYDVIMF	ARVLAEAG	AHKGIGGN		TLNRMSFAS	ALYDNVA	WKQTRV	ENTAF	SSPWDV	FFLDTWV	LLRETRL	WMLSTHL	SRNTLV	FIISVISLV	RLFYTFFSY	AEMLASIDL	SEMIIPKNF
ENLYFQG	FGEDYIT	DEAEACCA	ADGGCSGG	CEVDALKG	DYHDCMNV	ARVLAEAK	AHTNDVKQ		TLNRMSFAS	EDYDYVH	WKQTRV	ENTQL	PFSSRV	HFLDTWV	LLRETRL	SGFKTWV	SRNIWV	FILGIIITV	RLNPEVSYF	TEMGRLPTF	MEVTAKWLW
ENLYFQS	EDYITEA	DEAEECAS	ADGMVSKG	CGEDEAAD	CPYDKNHQ	ARVLAEAM	AIFQSSMT		LKLRRSSSV	KRYEEIY	WKQTRV	ESEDL	PFSSRV	LTLDTWV	LLRETRI	SGFKTWV	AKHTQV	FILHRLHEI	RMVLAFITF	ADMGCVVSW	AEMEEALRG
EPLRGQS	YITEADL	DEFEECAS	ADLEVVTS	CGPDFTPS	VCMDFNII	ARVLAEAP	AIKKKDST		KLRRSSSVG	EFYEEIK	WKQTRV	ESHSL	SKSWYV	VFNDTWV	LLRETRI	SGFKTWV	VRETDV	FISSFLLPL	RSANTSAPF	SEMIIPKNF	GETALALLL
EPLWGQS	TEADLPY	DEMAECAS	ADLMGYIP	CGVDGDYE	GMIDRWYH	ARVLAEAR	AKFERQHM		LRRSSSVGY	EIYEDLM	WKQTRV	FDTDL	SAPWYW	HYNDTWV	LLRETRI	SGFKTWV	GRQSWV	FIYGYLEPV	SQVKCCHYF	IENATFFIF	AEMDGIQYG
EPVYFQG	ADLPYTP	DEMEACAS	ADVIPVRR	CLGDVLIE	SWFDYNCI	ARVLAEEM	AKFESNFN		LTRRASFSA	QGYEEMR	WKQTRV	FDTHF	SAPWYW	GRNDTWV	WMRETRV	YGKTTWL	SRSTLV	FLADYGWRL	YMIERFISF	GESNIVIGI	SENEVKLTI
EQLIGQS	LPYTPLH	DEMEDCAS	AEAAGRRL	CSGDSTSA	WTHDKYQG	ARVLAEFM	AKKIVSDG		LTRRASFSA	DDYEDMM	WKQTRV	FDTPL	SAPWYW	QYDDTWV	WMRETRV	YMLTSWV	SYETWV	FLAFVVFLL	YQAVVPLVY	AEMKTDAAT	SEILKTLGF
EQLYFQS	YTPLHLE	DEMEECAA	AEEDEREI	CYTDILFT	QCFDRCHR	ARVLAEGM	AKNLQEAE		QKKRVSMIL	VVYEDMS	WKQTRV	FDTRF	SPPWYW	MWDDTWV	WMRETRV	YVFTTWV	SKETAV	FLAGGPHAV	YQNHGFVSF	MEAQLIRQM	YQAVVPLVY
ERLYVQM	PLHLEVD	DEMEECAQ	AEEYVEIR	DEEDEDED	PRMDQYFN	ARVLAERM	AKQESTEY		KSKKYSDVE	SKYEEMY	WRETRL	FDTRL	FGVWII	TDSDTWV	FLKETKV	YVFTTWV	SRETIV	FLAHLQWFA	YSKLTSMHF	AEMDGIQYG	SEIDLILGY
ESEYCQE	HLEVDAE	DEMEECAS	AEITGHVK	DETDSGAG	WWYDKGEC	ARVLAESM	ALDIEIAT		SPLRHSFQK	PQYQPGE	WRETRL	FDTWL	SDPWNV	NGSDTWV	FLKETKV	YVFTTWV	SYSTWV	FLAIKLYGV	YVADALAAF	GEGLHRLGY	YEFRRVKSY
ESLVGQS	EVDAEME	DEMEECAT	AELATRSF	DEVDNKVK	IIMDTQYY	ARVLAIAM	ALGIIQAQ		DGHRTSTSA	PQYEEIP	WRETRL	FDTWM	GIPWTW	GFSDTWV	GGPSTRV	YVFTTWV	AIHTWV	FLARAIVFV	YVFFEIIHF	DEFKPIVQY	SEFSSLPSY
ESLYGQS	DAEMERM	DEMEECDQ	AEQFKQKA	DMYDELMM	KCHDYYTT	ARVLALAM	ALKGTNES		KKKKPSRLK	LSYTDLV	RRETSV	FETAL	SNTWLW	LWMDTWV	GGPSTRV	YVFTTWV	SHETWV	FLAVLSPTI	SQIITLTAF	KEGVFHTMW	IENATFFIF
ESLYVQG	EMERMYY	DEMEECFS	AETHVTGG	DYLDFLDD	NGHDFQMF	ARVLAQAM	ALLSSDIT		KGSRPSESN	GLYNELQ	RRETSV	FSTWF	FWTLDV	SYADTWV	FLTETRV	YVFTTWV	RRDTPV	FLDKGTYTL	LSINSSFYF	SEVSNVQRI	EEHKETWHY
ESLYWQG	ERMYYLG	DEMEECGS	AETTVRLR	EAEDGAFE	QFVDWCPT	ARVLAVAM	ALQDSGLE		FPRLKSISE	EAYSEIG	RRETSV	FSTWF	FWTLDV	RYRDTWV	FLTETRV	YVFTTWV	RHETLV	FLDNECHTI	LLHCVTESY	AERGPGQML	GEGLHRLGY
ETIYLQS	MYYLGRR	DEMEECHQ	AEVIAPAV	EDEDEDED	YGNDQTYF	ARVLFEAM	ALRDVRQQ		RLKSISERL	HTYEGLN	RRETSV	FSTWF	FWTLDV	SSIDTWV	ILFSTRV	WRLTTYL	ARQTLV	FLEDLSYPA	IISSSTLYF	WEGNPGRFW	TEIASLPTY
EVIYGQS	YLGRRAL	DEMEECIQ	AFASRGNH	EDEDEEEE	QPYDPNFY	ARVLGEAM	ALRPSTSR		VRRRQSVEL	ATYEDIV	RRETSV	FSTWL	FWTLDV	FWTDTWV	ILFSTRV	RMFTTYL	TKTTLV	FLFAFLSAA	LLMRTTWAF	SEAAYAKKI	MEVQLIRQM
EVLYGQS	GRRALTH	DEMEECRQ	AFKIMSGE	EEEDAEAG	YACDCWDA	ARVLIEAM	ALRQAKQE		LERQLSLEQ	RLYEELN	WRETRV	FSTWL	FWTLDV	AFVDTWV	FSRETRV	WLIKSWV	WFETRV	FLFFATSDV	KQKLGFNEF	AENDDVRST	TEFQPHQLW
EVLYLQS	RALTHGK	DEMEECSA	AFSLHSYS	EEEDGDED	THFDYQFG	ARVLLEAM	ALTEVIPL		RGRKSSGFP	PIYSELE	WRETRV	FSTWL	SRPRDV	HFFETWV	FSRETRV	YRFTTWL	GRTTDV	FLFPDTRGV	SIIVLFQRF	VEMGEAAAI	LENDAIRIY
EVLYTQG	LTHGKRR	DEMEECSH	AGAAIGSV	EEEDSNKK	THIDVIHY	ARVLMEAM	ALTNAVLV		RGRKSSGFP	NLYEGLN	WRETRV	FSTWL	FWTKLF	SFFETWV	RLRSSRV	YAFRSWV	SRNTWV	FLHGGDFGV	ALLAGFMAY	GEMWAQDAA	SEVGICLST
EVMYSQA	HGKRRKV	DEMEECSK	AGAHWGVL	EEGDGEEE	YCVDNNQG	ARVLNEAM	AMKRHGLD		MQRKLSVAL	SMYEDIS	WRETRV	FSTWL	FWTLWL	SWFETWV	RLRSSRV	WLFSTWL	RRETIV	FLHKRFTLV	RQWFLDLPL	TEIASLPTY	RELHLSWEV
EWLKGQS	KRRKVSV	DEMEECSQ	AGARLVVL	EELDFLFD	QCCDAIDH	ARVLVEAM	AMVNQALV		NKRKLSTAM	FFYEDMD	WRETRV	FSTWL	FWILHL	SYFETWV	ILRSTRV	YRLRTWL	KVWSDV	FLHNYILYA	ILKKLSPYF	GENQLYHFA	KEISNMLSI
EWLWGQS	RKVSVNN	DEMEECSR	AGCAWYEL	EEPDIAVP	SNMDCFIC	ARVMAEAM	ANKHIIVA		PSRTASFSE	SNYIVKG	WRETRV	FSTWL	GTSWYI	PIFETWV	ILRSTRV	HRFSTWV	KRWTLL	FLHTTFIDV	NQYLLTMFF	AEWVLAYML	SENDWFSCM
EWLYLQG	VSVNNKR	DEMEECSS	AGHAVGIF	ELVDSVLD	NMFDTHQA	ARVNAEAM	ANRETKLG		PSRTASFSE	GQYQPQP	WRETRV	FSTWL	SSRPTA	SIFETWV	LLLGTRV	YRLQTWI	HRETVV	FLIPKGFYA	FIRYRMHPM	EEQTLTILI	QENVFHTMW
EYLWGQS	VNNKRNR	DEMEECTQ	AGIAYFSM	EQEDKAVQ	HNMDVPNI	ARVYAEAM	ANRNNDAL		SSRRTTLCG	SEYGNIT	WRETRV	FSTWL	GTPWYW	KWFQTWV	LLLGTRV	WNLTTYL	SRTTWV	FLITGVFDI	MLIPTAMAF	SEMAEALKG	AEWDRVHPV
GALYGQS	NKRNRRR	DEMEELSQ	AGKRVYYL	ERLDGLVE	PIHDQSWY	ATAMMATA	ANYIDKVR		SLRRKTMCG	GDYMPMS	WRETRV	FTTWL	GTPWYW	WLFHTWV	ATRETRV	FLRQTWV	SRWTDV	FLLASVYSV	KLNNVFYVF	AEISGSSPI	TEMGRLPTF
GHKVFMS	RNRRRKV	DEMEENNS	AGLFYHHK	ESLDNLES	HYPDIHNA	ATIMMITA	ANYQDTIG		KTMCGTLDY	YIYVDPM	WRETRV	GDTSL	GTPWYW	RFLATWV	LLFETRV	WRWRTWL	SRSTDV	FLLLTSIPI	VSFSPSLTF	MEAQLVRQM	MEVQLVRQM
GNLYFQG	RRRKVAK	DEMEETAS	AGTRTIAS	ETGDAGAS	AYYDNTIF	ATIMMQRE	AQIQEQHV		RERKSSSSS	NSYTFID	WRETRV	GSSWL	GKSWLV	RWFDSWV	YWPETKV	HSFSTWL	GRDTWV	FLLPLTSLV	MMLKLLTEF	HDLMMGYAW	SEYDYVIFT
LNLYFQG	RKVAKTY	DEMEETSQ	AGVAGALV	FAADGAST	WIHDNYRD	ATIMMQRG	AQPDKSES		RSRHSSYPA	DDYAEII	WRETRV	GSTWL	SRDWLW	SFFDSWV	WMLGTRV	WRFRTFV	PRSSDV	FLLPSLATV	MSIMPVLAY	EEHNSTWHY	AEISGSSPI
MNLYFQG	VAKTYVG	DEMEEVAS	AGVDAETH	FEEDLALM	VYHDDKCM	ATIYYITA	ARHLREYQ		QKKRVTMIL	KPYDGIP	WRETRV	GSTYF	FWILTI	TFFDSWV	YFKGTKV	WFNTTYL	RRETDV	FLLVTLAIL	SIISLFYTF	TEEIAVQNW	PEFDWILGW
QNLIFQG	KTYVGRD	DEMEFCAS	AGVGIYLL	FEEDVGLL	FINDITTW	ATVLAEAM	ARLDLERK		FTESQSLTL	DVYMIMV	WSETRL	HDTWM	LWTLDL	SFFDSWV	ILLSSKV	YRATTWL	DRETLV	FLMGFNRDV	MIAGVFFTF	FEIKSAKKF	VEMGEAAAI
QSLYFQG	YVGRDSI	DEMEGCAS	AGVQEDAA	FGDDSEIS	NWIDQFGQ	ATVLTVAL	ARMRGAHT		GLRRSSKFC	DVYMIMV	WKTTRV	HSTWF	LWTLDL	KFFDSWV	AWRETKV	YAWKTWV	KKHTEV	FLNAFIPPV	MLVALLGAM	AEITPQAST	NELSLALGL
RELWGQS	GRDSIVE	DEMEKCAS	AGYGAGVA	FGLDEEDE	NYKDMNHT	DAINTEFK	ARVEVERD		LCLRRSSLK	KPYDGIP	WKTTRV	HSTWF	LWVLRI	TFFDSWV	MLRSSRV	YAWKTWV	SRSTFV	FLNWFIPPV	QIVAYFSEF	MEVQLIRQM	QEHETSWHY
RELYGQS	DSIVEKI	DEMEKCSQ	AGYSGGDI	FGVDDGEV	TFHDQIAM	DDLFFEAD	ASILPVIP		CLRRSSLKA	EDYDYVH	WKETSV	ICSQL	FWTLHV	SWFDSWV	QMRSTRV	RMKTRWE		FLNWWIPEV	KLVMAFIAF	MEGVFHTMW	EESRTIRVL
RMAEGQS	IVEKIVV	DEMENCSQ	AHDGAGKR	FGVDEVIE	RNNDLCYW	DKVLVVQP	ASLARLDL		EAKRSSADK	DDYAEII	RRETSV	IDTHF	GKEWHI	SWFDSWV	LLISTRI	YRLTSWV		FLNWWIPGV	YLFNAIETM	EEHSSTWHY	SEAAYAKKI
RNLYFQC	EKIVVPH	DEMEPCAS	AHGIDPNI	FMVDNEAI	CRTDFTPH	DLVLLSAE	ASQIYPGI		IAVRKSRDK	PQYEEIP	RRETSV	KESVL	LREIFV	NYFDSWV	WLKSTRV	YKFTLWL		FLNWWIPPV	LMMTTIGVV	SEAVNDSRF	METLLLLGL
RNLYFQG	IVVPHTE	DEMFECAS	AHWGVLAG	FNADEFED	VIPDHCIF	DQILIEIC	ASRPSSSR		GGRRLSSFV	NEYTARQ	RRETSL	KETHL	FWILHL	SLFDSWV	SFFGTRV	YSRTTYL		FLPDKAIDL	EMILSTSSM	SEILRTLGF	AEAIFKLTY
RNLYFQS	VPHTERK	DEMKECSQ	AICGKYLF	FSEDDEII	QWHDYQKA	DQNYPIVQ	ASSPGGVY		GGRRLSSFV	DIYAEIP	RRETSL	KETLL	FKMWTW	LNFDSWV	RLFSTRV	YRFWTWV		FLSDYGPQL	KQISNELNY	NEGIMAIGI	FEIKSAKKF
SELYGQS	HTERKVD	DEMNECSQ	AIIPDREV	FSFDFFED	TFCDHCGS	DSADAEED	ASSSNYCN		GGRRLSSFV	VDYVPML	RRETSL	KETPL	TFLGWF	SRWDSWV	VLRSTRV	TGFKTWV		FLSFASLFL	TLMAAILAY	RAIEAQQHL	IEEVMRSRW
TILYGQS	ERKVDTT	DEMTECAS	AIKWEYVV	FTTDDSIC	CFGDGNQY	DTVLEEMS	ASVNCAKK		AWRRPTIES	AEYLRVA	WRETRL	KETSI	LWCIWI	SRWDSWV	FLRATRL	YMFRTWL		FLSHDFTLV	LQNSVVLQF	HEHKSTWHY	TEEIAVQNW
VNLYGQS	KVDTTAA	DEMVECAS	AILDMIAG	FYSDSFGG	WLNDTHWV	EEIMLAYQ	ATNRNTDG		AQRRTSVSG	DDYAEII	WRETRL	KFTSL	LWCIWI	WPWDSWV	SLRSSRV	WRFKTYV		FLSHHFTLV	ALRPSSQVF	AEWDRVHPV	SEILRTLGF
WNLYFQG	DTTAAVE	DKMEECSQ	AILHTPGC	GEVDDEED	VGNDHFCV	EKVYLAWV	ATRSSAVR		FDRRVSVCA	DDYAEII	WRETRL	KLTHL	VWLGIF	FWRDSWV	RLIETRV	GWIKTYL		FLSHNFTLV	MQSYNSVPI	AEMLANIDL	NDLQFGFGW
YNLYFQG	TAAVEDI	DLAVVTST	AILSPGAL	GFSDKLDF	RIYDNPYF	ELEFPEGG	ATWIPEWE		FNRRVSVCA	DEYLIPQ	WRETRL	KLTHL	LKGTLV	PFHDSWV	FWTETRV	YARNTWV		FLSNGHVTI	LIIKSDHEF	VETPIRNEW	AEFKYIAAV
	AVEDICN	DLEAVTST	AIPLEVIK	GISDSYVD	WFYDHQPL	ELELAENR	ATYRKLLE		FTRRASVCA	PVYHNQP	WRETRL	KSTAF	LKGTLV	CWHDSWV	SWRGTRV	YYLVTWV		FLSRLVLYA	ISFQQTNAM	SENDWFSCM	EENVEVEIW
	EDICNEA	DLEIATST	AKDVRCHA	GKEDALVT	CYMDTEQY	ELILPVKR	AVCSQKNV		FTRRASVCA	PHYQDPH	WRETRL	KTSEF	LKGTLV	AWFESWV	TLPETWV	SRWTTWL		FLSRVFFCV	SMKTVFQVF	MEVTAKWLW	GEKALKLSW
	ICNEATT	DLEIMTSS	AKLMPQLP	GQKDSYVG	GPWDVHVH	ERVLAEAM	AVEAANYQ		KGRTWTLCG	PDYQQDF	WRHTSV	LDSIL	SASWYV	MWFDDWV	SLKETRV	RPYRTYL		FLSYISDTV	AQMWQLMYF	LENLMWKQI	EEHSSTWHY
	NEATTQL	DLEIMTST	AKLVALGI	GVGDMVMA	CFFDIAIN	ETTALVCD	AVQKITTE		EEIRVSINE	DIYAEIP	FRSTRV	LDTYL	YWIMNL	SWFDDWV	ILRSTRV			FLTDYIPGA	IIIPFIAYF	EEMEITTHF	HDLMMGYAW
	ATTQLVH	DLEVATAT	AKQNVQLI	HAEDSVMD	IGCDPAHM	FAVSLAMT	AVRLRSSV		NWRRGSTAG	YDYVHLQ	RRETSV	LESTF	LWHLVV	SWYDDWV	LLFETRV			FLTQDLPLL	IQKETLVTF	EENMEVEIW	AENLYVTVF
	TQLVHNS	DLEVATSA	AKSKFGYG	IAADESFT	YHDDKCMV	FQAYPLRE	AWIRGCRL		WRRGSTAGG	YDYVHLK	WKTTRI	LETSL	SKAWDV	YFYDEWV	FLKATKV			FLVPFVVFL	MERFNCSSF	GEHSLPRCW	KEGTFHTMW
	LVHNSMP	DLEVATST	AKSVCGPV	IAEDVDGE	CTQDIVMF	GAVSLAMT	AWRNRCKG		RERKVSMRL	YDYVHLQ	WKSTRV	LETSL	IWTKDV	CFLDEWV	LLKSTKV			FLWDEAWYA	FANPLSNPF	WEGSPGKFW	QEIQLLAAV
	HNSMPKR	DLEVITSA	AKVLVVLL	IAEDYDDD	NYCDFCLG	GAVWLAMT	AWVAWRNR		LIRKRSTRR	PVYQYIV	WRHTSV	LETSL	FWTMLV	GWWDTFV	WLTSTRV			FLWEDQTLL	SLNTSTLGF	NENDQYIYM	SEMGANFRA
	SMPKRKK	DLEVITST	ALAAYCLS	IAIDTIIN	PTCDYGYG	GDALLERN	AWVPAHKG		QDRKLSTKE	YQYIVFE	WSETRV	LHDAL	VKEWIV	CWWDTFV	WLFDTRV			FLWLLWPVT	FMNKHILSY	LEITDVTTL	SEGATPQDL
	PKRKKQK	DLEVMTST	ALAELATR	IAPDASFI	YFMDVKCP	GDAYFSVP	AYKTTQAN		AAARLSLTD	AVYQTIL	RRETSV	MESSL	IWTWIW	SWYDTFV	TLFESRV			FLWWNAAPA	SSKVFLKAF	SEVCDHRLM	AEFTFQLNL
	RKKQKNF	DLEVTTSA	ALARKMIG	ICDDELIL	DTCDMNVH	GEMFFPVL	CAAKFESN		MGGHGSRHS	KVYENVT	RRETSV	METPL	GRSWLV	RWYDTFV	LLKSSKV			FMDGKQACV	ILLKMVTHF	AEIQPQWIA	QEYADVFHL
	KQKNFLP	DLEVTTST	ALDTEVAA	ICEDSDID	IACDGIWN	GFAMAEAL	CAKKIVSD		HGSRHSLAS	DDYAEII	RRETSV	MSTWL	SSSLDV	KFFDTWL	SWRSTRV			FMFDYIPPV	LLKDRNELF	VEMGEAAGI	AETQHGTVL
	KNFLPAT	DLEVVASS	ALENLVIL	ICPDMYIN	PYNDYFEY	GFIGVSYL	CAYKTTQA		AERRNSILT	ILYVNMD	RRETSV	MSTWL	NIFYWV	RFFETWL	LLLETWV			FMFNDLLKL	KSHAAYIDY	AENHHHATM	KELSPRWYF
	FLPATSL	DLEVVAST	ALGINAVA	IDEDDPTA	NFGDCVQY	GGNYPVQH	CEGNPYVP		EKRKNSILN	ILYVNMD	RRETSV	NATRL	IFPWRG	SFFETWL	WLQSSRV			FMFNELLAL	AVINTTCNY	VEKAADVTW	MEFIDGISL
	PATSLSN	DLEVVCSS	ALMTGYTG	IDEDEVAA	QNSDNPYY	GGVYATRS	CELAAAMK		LERRLSLVP	DIYEVLP	WKSTRV	NDSLL	SEPWFW	FWFETWL	TLKETKL			FMPKVNFEV	KVASAGISY	KEISNMLSI	WEGSPGKFW
	TSLSNVY	DLEVVCST	ALSNSLLR	IDGDKGKQ	WRPDIYFA	GKVLVVQP	CEVDALKG		ILPRISVIS	DDYAEII	WLETPL	NETSL	SKEWFW	SFLETWL	FLVGTRV			FMSMVSHEL	YLAGAGLLF	AEMEEALKG	AEAAVKPLL
	LSNVYAQ	DLEVVDST	ALTGTYVY	IDMDEDEL	GWHDVAGW	GLAAPQFS	CKGTDVQA		ARRRQSVLN	EGYYEEA	WKSTSV	NLTSF	YWEWYW	PWLETWL	RLLSSRV			FMTALVLSL	KSKKYEGPF	VEGLSGATW	AEAQCTEAS
	NVYAQTW	DLEVVFST	ALVMAQLL	IDPDSAEE	WFKDHYQD	GLNMPALV	CKLLRGTK		STRKVSLAP	GYYEEAV	WKSTSV	NNTWF	SSTWYW	SWIETWL	LIRETRV			FMYEGDTPL	VMTKWCAPF	GETALALLL	FELCDNPFF
	YAQTWSI	DLEVVGST	ALWRVSAE	IDSDELLD	IYYDPNPQ	GLTMVQEL	CKNGQTNC		YSRRLSQET	LHYDYID	HRETSV	NSTHL	SREWWW		LGRSTRV			FQWHEAMFL	MENVYISSY	FELCDNPFF	AELLAACFA
	QTWSIVR	DLEVVLST	AMTPTVAT	IDVDVSKP	IMPDKCKC	GLVAFANL	CKPVNTFV		DVRFESIRL	YDYIDVE	RRETSV	NSTKF	SREWWW		TLKATRL			FQWWRSHPL	MMAKSNSPF	SEIDLILGY	SEIPNLDII
	WSIVRKR	DLEVVMST	ANGSGPDQ	IEADALNP	YRYDGVHF	GLVLQEGL	CNDGRTPG		ALCRRSTTD	ESYDEEE	CKTTRV	NSTWL	GKPWLW		KVRETRV			FTIAMWLLL	EEISTSLSF	EEESEGAIW	LEITDVTTL
	IVRKRHM	DLEVVNNT	ANHDSPDA	IEADFRLN	WHWDNIRE	GQANFLGK	CNIPCSAL		LCRRSTTDC	HEYIYVD	RRETSL	NSTWL	SVEWLW		FLSETRV			FTLIDIWFL	YLGEFSITY	YEFLQPILL	TELEPPCRF
	RKRHMQV	DLEVVNST	ANLLWRQE	IEADILAI	RFQDMMGH	GQDFPMYL	CNQMMKSR		PPHSRSLPD	YIYVDPM	RRETRI	PDTAL	FWEMLW		FLRSTRI			FVDEFYAYL	LQIFSNSVG	KEHVIQNAF	KEVALLRTY
	RHMQVEI	DLEVVSST	APAVQTNW	IEADSESQ	IYIDRHVM	GQNYPIVQ	CRETGSSK		PSRKGSGFG	RDYLDLA	KRETSV	PESSL	SDPWEW					FVFAPTHGL	WMIRILIGF	CELTDSSWI	AERGPGQML
	MQVEIIS	DLEVVTAT	APGERPSG	IEFDVHLG	QMKDCPMP	GQVNFLGK	CSALLSSD		PSRKGSGFG	LIYDDGL	WRETRL	PLTHL	SDPWEW					FVFAWFNGV	LAKKTLAPF	GEISPLPSL	EEMEITTHF
	VEIISKK	DLEVVTCT	APITAYAQ	IEIDFETL	YTTDFIFN	GQVNYEEF	CSQKNVAC		RHARVTVKY	EDYDYVH	LRETSL	QDTRL	SRPWDV					FVPYVLALV	TLLAVSGVY	TDFQSHQLW	SEAVNDSRF
	IISKKSV	DLEVVTDS	APNYTFAL	IEPDTDAP	YTTDFIYQ	GRINVALV	CYQSYSTM		LGKRRTLFQ	YDYVHLQ	VQQTRV	QESRL	SRPWDV					FVVDTTPPL	YMATTILEM	AEAQMSIQL	EEESEGAIW
	SKKSVRA	DLEVVTDT	APPPSWDQ	IEQDVVNQ	GFYDQMSM	GSHLVEAL	DALKGTNE		MRKKISNAQ	DIYAEIP		QETNL	SRPWDV					GAWCYDYTV	NIFPFFVAF	HEMYWVSCG	IESALNDTW
	KSVRARV	DLEVVTFS	APQGSRSL	IETDSGVD	FWQDVRWK	GWILAEHG	DALRQAKQ		MKRRHSSVS	HSYDNIV		QETSL	SRPWDV					GIALAVPCV	AMALSIVSL	AEPDDVDCW	AEWLEMICF
	VRARVKR	DLEVVTFT	AQAPPPSW	IEVDENIE	YTPDYIVY	GWILGEHG	DCRETGSS		PARNDSVIV	VTYGNIE		QHTRL	SRPWDV					GIYGAVIPL	SLNSIFNTF	TEFQPHQLW	EEHNSTWHY
	ARVKRFE	DLEVVTGT	AQLHVWIP	IEVDESDV	VYNDCSCA	GWVMTEAL	DDLYVGSD		PARNDSVIV	KIYIDPF		QSTWF	SRPWDV					GLADQLIHL	RQMESEGIF	KEISSMLNI	KEISNMLNI
	VKRFEGS	DLEVVTIT	AQLLRIPQ	IGADEEID	CNADNAQI	HAVSLAMT	DEDFRKYT		LDRFLSLEP	FTYEDPN		QSTWL	SRPWDV					GLAELLAAL	MLNTYGEGF	AENLYVTVF	GEISPLPSL
	RFEGSVQ	DLEVVTLT	AQPGYPWP	IGADTALN	AICDMVAW	HLVEALYL	DEIQNMKE		DVKFISNPP	SDYANFK		QTSKL	SRPWDV					GLAIFLPLV	LLMLVTPSM	GEKALKLSW	GEYKSYCKL
	EGSVQLF	DLEVVTNT	AQQTRGLL	IGLDIGVA	HPFDGTFI	HYGFPTYG	DFRELNKR		LTRFLSRVI	DDYDYVH		QTSQF	SRPWDV					GLFGGLNWI	ALITVSGLY	AEESLSLEA	YEFLQPILL
	SVQLFAS	DLEVVTRT	ARAACRAA	IGLDSSSI	HHIDYYKK	KDIFPVTE	DFRKYTAF		ALRRFSLAT	YDYVHLQ		QTTWF	SRPWDV					GLFPFHFTL	SMINYYNEM	AEFKYIAAV	EETNMITLL
	QLFASVR	DLEVVTSA	ARAAWETA	IGPDVEDL	MNIDVATW	KELYPLTS	DFSLADAI		ALRRFSLAT	VQYTEVQ		RETDL	SRPWDV					GLFQLIFFL	LLYTANFTF	AENDIVEAL	SEVCDHRLM
	FASVRHM	DLEVVTSS	ARAQAPPP	IHGDLYYE	TYVDPHTY	KLVLAQLS	DGAANRET		RRRRPTPAM	TVYSEVR		RETSL	SRPWDV					GLIPQWVTL	LTFDYVVTF	AEWLEMICF	EELGDGLAM
	SVRHMYG	DLEVVTTT	ARDQLEQA	IHPDDELV	MPVDFCTT	KMMLLAKA	DGNGMNAW		VFPRASFGS	SLYSACS		RLSIL	YWTMDV					GLLDRLYDL	TQIGCTLNF	EENVEVEIW	KEISSMLNI
	RHMYGER	DLEVVVST	AREVPCHR	IKEDTEEY	AMMDFFNA	KQNYPIVQ	DGPKVKQW		FGSRGSGSS	QKYAYFN		RSTEL	LWFMDV					GLLQFIVFL	ALLELFNAF	QEHETSWHY	GEHSLPRCW
	MYGERKR	DNVVCCSM	ARGGRAAI	IKGDKSEL	FTIDHQSC	LAVSLAMT	DGQVINET		QVSRTSAVP	SPYEKVS		SATSL	LWFMDV					GLLRVISGV	YMVVDGSVM	NEGIMAVGI	QASQEVKNW
	GERKRVD	DRMEECSQ	ARGSPPSV	IKTDLDDD	AYCDCWEK	LECLLSIP	DGRTPGSR		GSRRGSFDA	NSYTFID		SCTIL	FWELDI					GLVSFNFLV	YFIKHVLAF	LEKAADVRW	EENMEVEIW
	RKRVDLR	DSVICCSM	ARKMIGGH	ILEDSGFD	QFNDIMTV	LEVNIVTD	DGSTDYGI		SQRRESFLY	DIYAEIP		SDTCF	FWELDI					GLYSLPHDL	ITIQYNLTF	EEMFKKRNL	DEVEFLGHY
	RVDLRID	DSVVCCPM	ARLIVFPD	INPDEAVA	MTPDAFMT	LKVLVVQP	DHDHPFHG		VARKLSARE	PEYVNQP		SLTTF	FWELDI					GMANTTFHV	ALMVIGMAM	HEMYWVSGV	DEVDLYLLM
	DLRIDNW	DSVVCCSM	ARLLARGG	INPDHPIV	FFYDQAFA	LPVNGEFS	DHPFHGYQ		VARKLSARE	FHYDNTA		SRTHL	LWWMLI					GMIPFFDFA	TVAPPAPVY	GESKSYCEL	AEMLASIDL
	RIDNWQQ	DSVVCCSY	ARLVVLAT	INPDHSII	TNGDIFFM	LQNYPIVQ	DIEIATYR		RLRSCSVTD	DAYSHHS		SSTWL	FWEMLV					GMMRWCMPV	CMLTEFLHY	QEKGKSLLF	REVKTIKVF
	DNWQQET	DTATPCAT	ARMILMTH	INPDSAQP	HRCDGNRN	LWMGYELH	DIMRLREK		RARSSTVTG	DDYAEII		TCTIL	FWEMLV					GMSWITQGL	KIYNVTNPF	TEYDGHINL	VEGLSGATW
	WQQETLL	DTSTPCAS	ARPDYNPP	IQADSGPI	QLMDCQNM	MQNYPIVQ	DIQKLVGK		RPRSLSSPT	PAYRDLA		TQESL	YWEMLL					HLDDVGFLV	FLSFASLFL	LEKAANVQW	WEGNPGRFW
	QETLLDL	DTTVCCSM	ARPRWIWF	IQDDSLPA	KMWDPHND	MRVLAEAM	DITASVNC		GTKKTSFVN	HEYIYVD		TSTTL	YWEMLL					HLDELTTTL	VMVMVGATM	AEFTFQLNL	SENERGYYI
	TLLDLAK	DWSAPCSC	ARVAIKSL	IQVDSEGK	WAPDMYVV	NAVSLAMT	DIVIYQYM		RHTRDSEAQ	YIYVDPM		TTFSP	YWEMLL					HLLCQAFSV	QQYAESREL	AEAAVKPLL	MENLLWKQI
	LDLAKRF	DWSTPCSG	ARVCSCLW	IRKDDEVQ	KMIDKRMW	NQNYPIVQ	DKARVEVE		NKRRGSVPI	SAYWHHI		TTSSL	YWVLWL					HLMFYTLPI	VRQRVIPVY	TDFQPHQLW	AEVQIDRLI
	LAKRFKN	DWSTPCSS	ASAYQVRN	IRPDGEKK	CKTDFTCR	NSVMIALV	DKKHQKEP		KNRRKSCQA	SDYANFK		TTSSL	LKGIFV					HLVDFQVTI	VLFEVFVVF	KEIAETQHG	AEESLSLEA
	KRFKNER	DWTTPCST	ASCRPLTD	IRPDIVNF	AICDECYI	PAASFAMT	DKLVSAGI		YQRRGSLQL	PLYDLLL		VMTFL	LLGTWV					HMIDKLFYV	KTWAYHGSY	KELSPRWYF	SEAQMSIQL
	FKNERVD	DYATPCGS	ASGVLTTS	IRPDNMSE	FYYDGKVM	PAASLAMT	DKSESELV		RSRKYTSWY	HVYAEVG		VQTHF	SLPWDV					ILASIIDYV	LSRVFFCVY	STMSLVMAW	AEILPDTTY
	NERVDQS	DYMEECSQ	ASKVKANL	IRYDAFGE	FRPDNFVF	PAAWLAMT	DKVRFLEQ		TTTRRSCSK	HVYAVIE		VSSNL	LKGLLV					ILDSFDPLV	LIVSGIFPY	AEIPLQWIA	KEHVIQNAF
	RVDQSKL	DYPSPCNG	ASLAGTHG	ISADEWSR	NTTDDHCQ	PAGSFAMT	DKWTVQPI		GPRRDSTEG	PEYVNQP		VTTRL	RFLGFF					ILFDRLPIA	QQMFPGAPF	KEEQDQQYI	AEAQMSIQL
	DQSKLTF	DYPSPCSD	ASPKGPVI	ISHDDLKG	YNCDLHFK	PAGSLAMT	DLEIGQHR		KDKAKSRPS	LYYWDQD		VTTRL	SSPWYW					ILFLWSFLV	STAPTGSWF	ADSGCVINW	AENDIVEAL
	SKLTFGS	DYPSPCSG	ASQLSAPS	ISNDSASS	PFIDDYQY	PAGWLAMT	DLERKVES		AKSRPSLPL	GDYAAMG		WDTWL	SSPWYW					ILFPGILWI	YQVPFVQAF	WEFVNTPPL	NEGIMAIGI
	LTFGSSG	DYPTPCDG	ASRCWVAM	ISPDTVPL	NNYDDYRM	PAHSFAMT	DLLNVKMA		LARRPTKGI	QGYEEMR		WDTWL	SSPWYW					ILIDTSAWV	QLYSTLLSF	LEKAAEVSW	ADMGCVINW
	FGSSGLV	DYPVPCAG	ASRGNHVS	ISQDGSSL	CVQDFSNC	PAHSLAMT	DLSEAANR		IRRRASQLK	SLYAQVQ		WSSWL	SSPWYW					ILIEGIFFA	MLVTPSMAM	KEISNMLNI	VEGVSGGSW
	SSGLVLR	DYSTPCDG	ASRQAEVI	ISQDMTQT	HMLDSYCH	PAHWLAMT	DLTAALRD		SATRRSYVS	RVYVSSL		WSTWL	SSPWYW					ILIEGIFFV	AQGKPTLDF	GESSSNPTI	VEGVSGGAW
	GLVLRQG	EAVVCCSM	ASSSASQL	ISSDRDLL	HSVDHNHN	PAILPIIS	DLYEEEMR		PGTRLSLAR	QLYDAVP		WSTWL	FFGTWV					ILIEGVFFA	FSIYSVSCF	VENWLNNNI	AENHHHATM
	VLRQGSY	ECTTPCSG	ATATPPGS	ITPDPNLS	YNFDKNYK	PALSFAMT	DLYVGSDL		ATRRGSPLL	KTYSKAK		YNTRF	FFGTWV					ILLAIAMGL	LVKSSILTL	VDLHPASAW	QERGKSLLF
	RQGSYGP	ECTTPCSQ	ATCINGVC	ITQDIFQQ	CHSDQMSN	PALSLAMT	DNASLARL		GTRRGSPLL			YSTCL	FFGTWV					ILLWEIPDV	MMSMYGKAF	EENMDVEIW	KENLYIKSI
	GSYGPAH	ECTTPNNG	ATCTANHD	ITTDSSKL	GYTDYGMI	PALWLAMT	DNLAEDIM		GTRRGSPLL			YVSNL	FFGTWV					ILNDEQLNL	FIIKSSYVF	GESSPNPTI	MEAQLIRQM
	YGPAHWY	ECVVCCSM	ATGNLPGC	IVEDEEEE	FGWDCHGL	PASSLAMT	DNYRGYSL		RTQIGSKFT				SDSWFV					ILPVIFLSI	MLIPTVMAF	NEHKSTWHY	NERGKSLLF
	PAHWYRH	EDAVCCSM	ATPPGSVT	IVPDIAVG	HMMDGVTT	PAVALAMT	DQLTNDKA		RTQIGSKFT				SDSWFV					ILQYDLWNV	RLYSIFLIF	NEAIMAVGM	VETPIRNEW
	HWYRHGM	EDIVCCSM	ATQLRRHI	IVTDSDSK	YHRDLYNH	PAVELAMT	DRCKPVNT		TLPRNSGAG				SDSWFV					ILSDENYLL	LGAQALPVY	EEEEAGVLW	AETQNSSFI
	YRHGMFI	EDVICCSM	ATRDGKLP	IVTDSSSL	MEIDMTYQ	PAVGLAMT	DRFANYID		NKARLSITG				SDSWFV					ILTLANWCL	SQHNYRQGY	KLNWASQIY	EENMDVEIW
	HGMFIVR	EDVVAASM	ATSILGIG	KDQDQDED	LYYDKRWY	PAVHLAMT	DSLPLVDT		TFFKKSKIS				LLGIFV					ILWDYFSLV	RLFMALVAF	IESEKNETW	LENCILIRL
	MFIVRGR	EDVVACSM	ATVCARAQ	KEFDFLVT	GYPDTWNP	PAVIFAMT	DSQYALGI		SSRRQSVLV				LRSTFV					ILYDNVVTL	AQFNASPVA	SEFSSLPSY	MEAQLVRQM
	IVRGRSD	EDVVAMSM	AVCTRGVA	KEFDFLVT	PHNDIQAF	PAVILAMT	DSSTSAAS		TTPQVSDTM				LRGTWV					IMLKANFSV	TTWCSQTSY	RELHLSWEV	KETSYTTTI
	RGRSDGM	EDVVATSM	AVHPTLVF	KEPDSSVS	PHNDIQAF	PAVLAAMT	DSTKWRKL		RFRKETNNA				LRGTWV					IMSSFEFQV	LMMLVAPSY	AEVQIDRLI	KEFDLYKKS
	RSDGMLV	EDVVCCAM	AVMGSSYG	KKGDSSAE	AFRDFQQW	PAVLFAMT	DSVDFSLA		DDGRVSYPL				SDAWLW					ITMGSLFFV	SVAGSCNNY	YENLKYSVI	SETQHGTIL
	DGMLVDA	EDVVCCNM	AVPCHRPS	KSGDAAIV	NRTDACFI	PAVLGAMT	DSWTVNDI		QARKPSDCD				SDAWLW					KIDYYIPYV	SVKKDLISY	KETSYTTTI	VEKAADVTW
	MLVDARA	EDVVCCRM	AVQTNWQK	LAADEDDD	NHPDIFNP	PAVLLAMT	DTHSKRTF		QRRRRSLAL				SDAWLW					KLDSGAFTV	TSAYLVSIF	QELLIQQWI	AEMKTDAAT
	VDARAKV	EDVVCCSA	AVRTKLKL	LAADKQTL	PCTDNPTT	PAVRLAMT	DTIGRLQD		RARTSSFAE				SDAWLW					KLFTIAMWL	SMKYLMLLF	CETCVYNMM	SEMGANFKA
	ARAKVTF	EDVVCCSL	AVSRTQRR	LAGDTSNS	NVGDQFCQ	PAVSAAMT	DVDNASLA		GRRKGSGPK				SDAWLW					KLFYVYYNL	LAMTDTTPF	MDSNTVSSF	TEHSWNADL
	AKVTFAV	EDVVCCSM	AVTHINSV	LAKDLLHP	QVCDWLYP	PAVSEAMT	DVDVSKPD		KERRRTESI				SDAWLW					KLGNLLLLI	GSYGEYQSY	FELTSMKYF	AEPPFGESY
	VTFAVCH	EEMEECAS	AVVTSTWV	LALDANKK	HNYDLKNH	PAVSFAMT	DVKQLTEA		RRRTESINS				LKGTLL					KLIEYSDFA	LSSQMTSTF	ADMGCVINW	AEMLANIDL
	FAVCHSM	EEMEECSQ	AWDMMMNW	LALDDEDV	FRHDKRVY	PAVSGAMT	DVQAVCSQ		IPKRASMVH				LKGTLL					KLLPEGYWV	LQYAIRSVF	QEIQLLAAV	EEQTLTILI
	VCHSMTH	EEVVCCSM	AWKSKKTP	LAWDMLDL	GEMDHPWN	PAVSLALT	DVQAWIRG		ARRKASGPP				LKGTLL					KLMDVVYSI	SAYYLDIGF	AEILPDTTY	GENQLYHFA
	HSMTHYS	EFVVCCSM	AWRHRARS	LDFDVSSP	ITYDYKFP	PAVSLAMT	DVRQQYES		AKTRSSRAG				LKGTLL					KLMHLDVTL	SQAAFGLPI	TELEPPCRF	EEMNLPGRW
	MTHYSDK	EGVICCSM	AWYLKGKW	LDMDSIIA	AFFDPVMY	PAVSLANT	DVSKPDLT		APKKGSKKA				IRGTWV					KLWEWLGYL	KTIYAVDSF	EEKAFSPEV	LENVMWKQI
	HYSDKSI	EHVVCCSM	AYAAQGYK	LDPDFIMA	QPMDMGTI	PAVSLAYT	DYGILQIN		KKRKRSRKE				MLGIFV					KLYEGDLRV	VQRQIQVHA	TEQFINYCL	IESSKNQTW
	SDKSISE	EIVVCCSM	AYALDTEV	LDQDLDDV	ADRDWYMM	PAVSLGMT	EAANRNND		RSRKESYSV				LRAIWV					KMFTYLMES	LAIPATEFF	KEGTFHTMW	NELNYVLWE
	KSISEAF	EKVVCCSM	AYAQQTRG	LDSDESED	TFIDKAMH	PAVSLHMT	EAANYQDT		MWRRKSSDR				LWTLFV					KMVEIPFNV	IAMTDTTPF	REVKTIKVF	FELTSMKYF
	ISEAFFI	ELVVCCSM	AYMNTPGL	LDVDSLVI	IMRDHTYA	PAVSLLMT	EAEEWYKS		WRRKSSDRK				LKSTFV					KQLELFWVI	VVAPITTGY	LENVMWKQI	NEGIMAVGI
	EAFFIPY	EMVVCCSM	AYQVRNST	LEADLEKK	FVHDHFPK	PAVSLSMT	EAENTLQS		DRKGGSYTQ				FWTRLF					KQLEWKWGI	KIRCEITSF	MDVNPTLLF	EEEEAGVLW
	FFIPYSK	ENVVCCSM	CAWYELTP	LEEDAEMK	TLWDQMQF	PAVSQAMT	EAVQKITT		EPKRRSARL				SDERWL					KTMAVTYEL	FINSTCYVF	DEVDLYLLM	CELTDSSWI
	IPYSKKF	EQVVCCSM	CCSMSYSW	LEGDQKPL	YYQDYYSG	PAVSRAMT	EDFRKYTA		RSARLSAKP				FWTLWL					KVIQYLAYV	RSIRKFNTM	MEVQLVRQM	LEKAADVRW
	YSKKFLE	ERVVCCSM	CCTTPCSG	LEIDYGQD	CGADWVFI	PAVSVAMT	EDIMRLRE		RGRSGSGNF				IRGIWV					KVYDKLFPV	SLIYLCTFM	LENIMWKQI	IESQKNGSW
	KKFLELR	ESTTPCSG	CDECHSTD	LEPDSGGN	VEFDGCNW	PAVVLAMT	EEAENTLQ		SSPRHSEAA				STPWFW					LIDFYLCFL	LLKYAGLTI	GEYKSYCKL	EEAALCTFL
	FLELRPD	ESVVCCSM	CDLDPQAR	LESDSFLK	VAIDTYNC	PAVWAAMT	EEEIQELQ		RLRSHSRQY				SLTWFV					LIMYSVIGV	RLYSEGLSI	GELDRWEKI	MENKAWLVH
	ELRPDGI	ETVVCCSM	CEECSQHL	LETDMMQG	IMHDCVVK	PAVWFAMT	EEEMRELR		LLRSPSWEP				LFGIFV					LLAMTFWPA	VQGPVGTDF	RELKCGSGI	EELFYSYAT
	RPDGISH	EVVVCCSM	CEIYGACY	LGADTSVD	FNPDFVFT	PAVWGAMT	EEIAFLKK		LNRQLSSGV				LLATFI					LLDAHIPQL	LQAKSGSSL	GEGLHKLGY	QEILDLWVY
	DGISHEC	EWVVCCSM	CEVLSDFK	LGLDKAVL	FDFDYTTM	PAVWLAMT	EEIQELQA		SGRRESLTS				SAPWFW					LLDSGTTSI	FSFKKCLVY	SEVGICLST	NEHKSTWHY
	ISHECTR	EYVVCCSM	CFAWYLKG	LGLDLLAS	HMCDGDIV	PAVWVAMT	EEKIKALV		ENRRDSWSY				ILGTFV					LLFDSNEPI	MMHASTSPF	SEYDYVIFT	SELAKGVAL
	HECTRGV	FDVVCCSM	CFDSTVTE	LGLDQQFA	TYQDIQNT	PAWSLAMT	EELRQHLL		RRRRPTPAT				WCSWFW					LLHEVGITV	RSISRTENF	TEHSWNADL	MDVNPTLLF
	CTRGVSV	GCPIPCSG	CFRKHPDA	LGNDSRDM	HDCDACAT	PDVSLAMT	EEMARHLR		SPTRHSRVA				LISTLV					LLIEGIFFI	VLNTTARAF	LENCILIRL	AESRKLLLI
	RGVSVER	GDVVCCSM	CGAEITGH	LGPDAAIN	RYGDCHPV	PFAAAQQR	EEMLQREE		PERRDSQDG				SKPWYV					LLIKTLSPA	KLHSGKDVF	IESALNDTW	LENIMWKQI
	VSVERCG	GSEVCCSM	CGDIINGL	LGPDESKQ	SHLDHCMH	PFIFEEEP	EEMRELRR		ESMRRSVSE				CRGTRV					LLLEWLAEV	RQMEGEGVF	GDSALTLHW	VEMGEAAGI
	VERCGEV	HDVVCCSM	CGKYLFNW	LGPDGEEA	QITDVHMV	PFVSLAMT	EENFAVEA		FHPRRSSQG				LSGTKV					LLLIALWNL	TIHHASAPL	LERAADVKW	NENDQYIYM
	RCGEVAA	IDVVCCSM	CGNTLTCY	LGSDTAVN	WNVDQGVI	PGLSLAMT	EESRISLP		HPRRSSQGV				LRGTLV					LLLWPLYVL	GQTVEMSPF	SELAKGVAL	LERAADVKW
	GEVAAIL	IEMEECSQ	CGPVYCFT	LGVDLGSM	YKMDYPEM	PGNFFQSR	EEWYKSKF		EPMRRSVSE				SSGIFV					LLMEGLKLL	LSAERYTLF	IESSKNQTW	QELYSPLFL
	VAAILTQ	KDVVCCSM	CGSGPWIT	LKFDSEPS	PNFDMLYN	PGNFLQSR	EFKNTRTN		EPMRRSVSE				LSGGFV					LLMMTLPSI	WQRRYRRIY	EEMNLPGRW	ADTGCAVSW
	AILTQAL	KEMEECAS	CGSSDLYL	LLPDYEDE	MFPDTVPM	PGNFPQSR	EFVNTPPL		MRRSVSEAA				SKPWFW					LLMRTSWAL	KLFLESGAV	KELYPLTSL	NEAIMAVGM
	LTQALSP	LDVVCCSM	CGSVFLVG	LLQDMGDD	PPYDPQCG	PGNFVQSR	EGEESRIS		FHPRRSSQG				SKPWFW					LLNLLLWPL	IQRTVFFVL	NPVPVGNIY	AETQHGTIV
	QALSPCG	MDVVCCSM	CGWAGWLL	LLSDSMTD	KCFDIPQN	PGNLLQSR	EGKISKIG		HPRRSSQGA				SKPWFW					LLSAINFKI	YLAGAGLAF	AENVIVGLV	MELIDGISL
	LSPCGKI	NCIAPCAS	CHCGAEIT	LNVDLTEF	NIMDTPGH	PGNYLQSR	EGNPYVPV		ERRKGTDVN									LLSEIRFYI	NASPVAQSY	TEQFLCYAL	AETGSQGVY
	PCGKITC	NCSTPCSG	CINGVCWT	LQADVFVE	YRRDYRNN	PGVSLAMT	EIAFLKKL		NYRGYSLGN									LLSYYVVYV	AQIDNYNKF	KEMAETQHG	AEPDDVDCW
	GKITCKR	NDVVCCSM	CKPLLREE	LRSDAGLE	NVYDQAWR	PGVWLAMT	EIATYRKL		RNTDGSTDY									LLVDLLWLL	RLQSGVDVF	SENERGYYI	AQIDNYNKF
	ITCKRCM	NEMEECAS	CLEVVTST	LSEDTTEE	INMDGTIN	PHVSLAMT	EIGQHRTK		RPSQRSKYL									LLYDANYFV	AQLQAVPGA	AQIDNYNKF	VENPDILRV
	CKRCMVE	NEMEECSQ	CLLLLAAG	LSGDTQTD	AHKDHQYQ	PHVWLAMT	EILKEPVH		PRHRDTGIL									LLYDGSFAV	KTMAVTYEL	GDNALKINW	NENPGGYCL
	RCMVETP	NPEVVTST	CLVDYPYR	LSLDNLSN	TFCDSCIP	PIVGAETF	EIQELQAQ		APKRGSGKD									LMDENTYAM	GVFYRPLHF	VEGVSGGAW	NELNYILWE
	MVETPDI	PDVVCCSM	CNDSLNTG	LSPDVYQE	HVRDGYIM	PKVLVVQP	EIQKQGQG		KGRGLSLSR									LMDSIFVST	MTAGIFLFF	NENPGGYCL	MEKLKALVA
	ETPDIVE	PEMEECSQ	CPAGHAVG	LSSDKETI	NMNDSCRF	PLFAGISE	EIQNMKEE		YGGRASDYK									LMIERFVSL	KLMSGKDVF	SEKNETWKL	KELYPLTSL
	PDIVEGE	PSSTPCSA	CPNSSIVY	LTGDSMEV	TEYDKRCC	PLIMANVN	EKDSWTVN		QELRKTFKE									LMIFISSFL	MIKNLTQLF	SEQEVSRVL	IESEKNETW
	IVEGESG	QDVVCCSM	CPTDCFRK	LTSDDVKE	VNFDIPTH	PLIMAVVN	EKEGKISK		DMKRLSMEI									LMSFTILCL	GQRKPATSY	CEKLEQSGL	GEGLHKLGY
	EGESGES	QSVVCCSM	CQDHLEFW	LTSDEEVD	FKSDAYYC	PMVGVLDA	EKIKALVE		LPGRLSFLG									LMSTLLIYL	SQIETGTPF	SEAQMSIQL	REGVFVFNG
	ESGESVT	RDVVCCSM	CQRGYKGV	LVCDNGSG	VNQDIAYY	PNVSLAMT	EKLQEEML		SLLRLSLYN									LMWDNVGLV	YTFEPHYFY	LFNIAQRIL	YEQVVMDYL
	GESVTNQ	SDVVCCSM	CRAAGLQD	LVNDAQKV	INYDYPNS	PPVSLAMT	EKVELQEL		ASSHISKTS									MAMTGLPQA	RQMEGEGIF	IEEVMRSRW	FDWILGWTI
	SVTNQGK	TDVVCCSM	CRASGVLT	LVVDTDTL	QRNDLYYN	PQNFLQSR	ELAAAMKR		RDKYKTLRQ									MIFISSFLL	LSAGVGAVA	CEMNHVNSM	AEAALENLV
	TNQGKLL	TEMEECSQ	CREVPCHR	MAADTQVS	VFMDKHGI	PQNYPIVQ	ELEQLKGQ		AFRRTSLAG									MLDDFSAGA	ALYEASTTY	CESCVYNMM	AENGELTEI
	QGKLLAM	TSVVCCSM	CRPLTDFD	MALDQSLA	IVIDCGIN	PQVLPVMH	ELHPDKWT		AGRRTSDSH									MLFTKFFYL	FQAQNIAGL	AENGELTEI	SEIQLQRLC
	KLLAMLK	VDVVCCSM	CSFTTLPA	MAQDQGEK	CIQDISCQ	PRASLAMT	ELNDRFAN		LKKRDSFRR									MLLALVALV	RQHPGLFPF	MEFIDGISL	AENVIVGLV
	LAMLKEQ	WDVVCCSM	CSGGAYDI	MDQDHSSS	FYFDNSFR	PRGSLAMT	ELNKRTQD		SFRRDSKLE									MLLMLLPTA	TMHQDVATF	AEAYCTGML	MELKYSWKT
	MLKEQYP	WEMEECSQ	CSLTPPHS	MDTDLETM	HFWDGKEY	PRHSLAMT	ELQAQIQE		AFRRTSLAG									MLMEVFPQL	SLPKTSGHY	NDSILSHNF	AEAYCTGML
	KEQYPDF	YDVVCCSM	CSQHLPYI	MEGDDNLG	FRDDVCFF	PRLSLAMT	ELQELNDR		AFRRTSLAG									MLMFIFTGI	YAQMWSLMY	IELPEKDSW	TENILTVLL
	QYPDFPM		CTANHDSP	MGMDQGPQ	CFMDFKAG	PRNFLQSR	ELRQHLLR		GGRRISDSH									MLNFSIYSV	RLMRTNFLI	AEPPFGESY	WEFVNTPPL
	PDFPMAE		CTCGSSDL	MKQDAQVV	PHNDPNAQ	PRNFPVAQ	ELRRQVDQ		GGRRISDSH									MLNGIMYRL	RISGVDRYY	AERIGEPDY	LEKAANVQW
	FPMAEKL		CTMLVCGD	MQNDAGEF	DFNDITNM	PRVALAMT	ELVNQIIE		LKKSSSFRT									MLWTMVFTV	LSYYVVYVF	EEHKETWHY	DEFKPIVQY
	MAEKLLT		CTRGVAKA	MREDYDSV	AYVDYPIY	PRVGLAMT	EMARHLRE		LKKSSSFRT									MMISAGFSL	ITAHLVNSL	QELYSPLFL	TEQFINYCL
	EKLLTRF		CVIGGAGN	MRPDTLQD	YTTDNMSI	PRVLAEAM	EMEENFAV		RTPRDSKLE									MMLSPLVAL	YAQMWTLMY	PEFDWILGW	KEIGRMLNI
	LLTRFLQ		CVPCHRPS	MSEDASVA	GANDFMCD	PRVLLAMT	EMEKEGKI		LKSPLSTLD									MQDVFTFYV	EQYKTESFF	AEQLMSLAA	SELVIGAVI
	TRFLQQK		CVREGNAS	MTPDGLAV	KVNDRWQH	PRVSLAMT	EMLQREEA		RGVRLSLPR									MTFGDIPLV	YSLAGSSPF	QEYADVFHL	NEEVAIILA
	FLQQKSL		CVTQTVDF	MVSDEYEQ	KYNDTFWK	PRVWLAMT	EMRELRRQ		LPRASSLNE									NLFDWMHFL	LGRANITHF	AELLSCSHL	SEIQLTDYG
	QQKSLVN		CVVIVGRV	MYADIGGM	AKMDPMNI	PSVSLAMT	ENFAVEAA		APPRRSSIR									NLLDSYFVV	YTYGAGSYF	VEGVSGGSW	KEIESVLST
	KSLVNTN		CVVTSTWV	MYADLASP	WNFDALFQ	PSVWLAMT	ENPYNTPV		SRKRLSQDA									NLLLWPLYV	QMSSGNLLF	KENLYIKSI	RENANQLVV
	LVNTNLT		CYIKARAA	NEADSLTY	AKADWWTN	PTLLTEAP	ENREILKE		SRKRLSQDA									NMVADLWHA	RLIVLFEVF	YENLKYTVI	EEMFKKRNL
	NTNLTAC		CYSIEPLD	NEEDVEKE	GFVDMCVQ	PTVSLAMT	ENTLQSFR		AYRRNSVRF									NVFKYLTSV	GLYCYFTHL	QEILDLWVY
	NLTACVS		DAAARVTA	NEFDFLGS	YYPDFIVP	PTVWLAMT	EPFKKQNP		PQSPGSPLE									QLLDVKLAL	MILPAALAF	AETGSQGVY
	TACVSVK		DAELIEAN	NEQDQGSD	CWGDRMPD	PVILPIQA	EPFKNLKT		RQTQRSKPQ									QLMCQPILL	IMNEGWASF	EELFYSYAT
	CVSVKQL		DAESYSSM	NLGDALDS	YTTDVFQI	QAIYLALQ	EPPFLWMG		VPPRPSADL									QMDGAILVV	LQAVPGAAQ	NEELITEQM
	SVKQLIG		DAHFLSQT	NSVDSSIQ	YACDFNLF	QGNFLQSR	EPVHGVYY		TSPRASVTE									QMISPVMSV	AVSFRNLAY	SEIQLQRLC
	KQLIGDR		DATYSRCG	PAADGKGV	IMADNPSW	QITLWQRP	EQHVQIDV		NKRKYSLNG									RIFPATHYV	STFAASGPF	NDLQFGFGW
	LIGDRKQ		DCEVVTST	PAEDGTPA	CHKDHMDK	QMIFEEHG	EQLIKKEK		GSPRVSVTD									RILPYTFKI	LMSGKDVFY	DEWSVATFY
	GDRKQAP		DCNTCVTQ	PAEDMEEE	MAPDYGVM	REAFRVFD	EQLKGQGK		ALKKGSKEK									RLAVYIDKV	SQGPFDAVL	ADYLSCSHF
	RKQAPFT		DDEVVTST	PATDSFDD	MIFDPTMS	RKILFLDG	EQQNKILL		HNKRISTLT									RLFDFFSRV	KIKSFVKVY	FEKQLGQVM
	QAPFTHV		DEECSQHL	PDADSHFE	HFKDYIPQ	RQANFLGK	EQVDKLVS		RKRKNSRVT									RLFSYNFTT	ELCGAFLFY	MEKASFIEV
	PFTHVLA		DEEVVTST	PDPDSDDV	AMNDAGNF	RQNYPIVQ	ERDNLAED		IKRFGSKAH									RLHDAWWTL	ALRRELQSF	GESSPNPTV
	THVLAVS		DELAAKLV	PDVDAICE	QVRDWSHY	RQVLFLEK	ERKVESLQ		RKRKESSNT									RLLDDLVIV	KQITNELNY	LEKKITQWL
	VLAVSEI		DFEVVTST	PECDSDED	QNIDNLMT	RQVNFLGK	ERQHMDSS		EKRASSPFR									RLVDFFPDI	KLRQIVAYF	AELLAACFA
	AVSEILF		DFSLDPTF	PELDAYEA	NIWDDIIT	RRANFLGK	ERQMREME		LRSAGSRLT									RLVDFLHWL	MMIDDFGTA	AELLPDTTY
	SEILFKG		DGAGKRVY	PEQDSGPE	MKFDRGYI	RRVLAEAM	ESELVNQI		QLRRKSDLE									RQIFIHYSV	MMSCISCIF	EEMVTNHMK
	ILFKGNK		DGEVVTST	PEVDLGID	GNFDPMIP	RRVNFLGK	ESIVIWGK		QLRRKSDLE									RQLLWRYQI	KAYLYTEYF	EEPVPMSTY
	FKGNKLT		DHEVVTST	PFPDGLAE	RTGDKWCI	SDAYYADS	ESLADVQA		RKKRTSIET									RTDAWSYPV	LLMFSTSAY	YEQVVMDYL
	GNKLTGA		DHLEFWEG	PGEDGAQG	YGQDNTTN	SDAYYTDS	ESLERQMR		VVRTDSLKG									RTFHIFYYL	LIITKVFSF	MELIDGISL
	KLTGADL		DIEVVTST	PGGDLAKV	IPHDFGMK	SDCYYCDS	ESLQEEIA		RGRLPSKPK									RVMVSPLAV	LMNKENAEM	AERTGEPDY
	TGADLEE		DIINGLPV	PGSDAAEL	CIMDNHKE	SDCYYTDS	ESNFNTQA		IKRQLSMTL									SIFGFQAEV	KLHSGVDVF	FEDLRVSSF
	ADLEEAS		DITKLLLA	PGSDSGTT	YRRDNPAM	SDEYYEDS	ESRISLPL		PPRKISTED									SIMAFILGI	QQYHRFGLY	NEMILMKMK
	LEEASTH		DIWDWICE	PKPDAYDM	ITPDFQWD	SDEYYTDS	ESTEYRRQ		INKRLSLPA									SLAGGIIGV	LSKSEFNTY	NELSLALGL
	EASTHML		DIYHSVSH	PLMDFGND	YRTDMIQA	SDGYYTDS	ESVAAKNL		RLRRVSLSE									SLDVINYLI	LAYARGQAM	KEIGRMLNI
	STHMLEI		DKEVVTST	PLPDYMSE	ICPDKKCG	SDIYYTDS	ETAAAKFE		VVRRLSTQF									SLFDCIVPV	MSWESTAEY	AETWMSSEG
	HMLEIAR		DKNQVEGE	PLQDVYKI	MPIDQGFA	SDLYYTDS	ETGSSKYP		LLRRVSTLA									SLFGAAVSL	VQTAAAVVF	EEAALCTFL
	LEIARFL		DLCGSVFL	PREDGNEE	VFLDYHIY	SDNYPIVQ	ETKLGKAG		VSRRQSEVR									SLFGGMSWI	YQAYAAPQL	IESQKNGSW
	IARFLNN		DLEDRDRS	PSGDSTLP	QMFDSKNM	SDTYYADS	ETNLDSLP		LGRKLSDFG									SLFSLLPGV	HMMVIFRLM	NERGKSLLF
	RFLNNRT		DLLEDNVT	PSPDIIVL	CTGDVTAW	SDTYYCDS	ETPGIRYQ		LSRKLSDFG									SLIDLLHKI	NMRDLIVTF	HEMYWISNG
	LNNRTEN		DLLVGSAT	PSPDVIVL	WVPDPPAM	SDTYYEDS	ETRDGQVI		FSRKMSVQE									SLQECVKMA	MMYASWGVH	LEKARGSTY
	NRTENMR		DLSDGSWS	PSQDISDA	YACDICGK	SDTYYGDS	ETSQHHDD		MSRKMSIQE									SLQEEIAFL	YAFSKYMSF
	TENMRIG		DLVGWPAP	PSSDNLQV	MMCDDRIS	SDTYYIDS	ETVPVKLK		IFRRPSLPC									SLTECPTFL	LQSSSYPGY
	NMRIGHL		DLVVICES	PSSDQLKE	PWPDATYG	SDTYYLDS	ETWETWWT		IFRRPSLPC									SLYSGFPSL	MTAASYARY
	RIGHLGS		DLYLVTRH	PTEDKDLE	TNRDIICQ	SDTYYTDQ	ETWWTEYW		PTRKISASE									SMFYGIFPS	WAQIGHIPY
	GHLGSFR		DMEVVTST	PTQDDEVM	YFRDNGKH	SDTYYTDS	EVDALKGT		PTRKISASE									SMLGIWFFT	SINISGYNF
	LGSFRNK		DMMMNWSP	PVGDGDVV	FIVDQHAT	SDTYYTFS	EVERDNLA		AIRRASTIE									SMLSYGNVL	MLVAPSYGM
	SFRNKIS		DNEVVTST	QAPDALEQ	SKCDFTQM	SDTYYTGS	EVIPLTEE		AIRRASTIE									SMSSYDFST	AQYIGLVES
	RNKISSK		DNTTTSSE	QFYDTQVI	YIMDWMDE	SDTYYTLS	EVQLGIPH		EFRRLSIST									SMVKLPIFL	MIFFNPVSF
	KISSKAH		DNVTPIDT	QIRDVMVW	FMSDAYMG	SDTYYTQS	EWEFVNTP		TKRSGSVYE									SMWALVISV	CLIPTAMAF
	SSKAHVN		DPDLSDGS	QLLDMSYE	DFHDMMPK	SEEYPIMI	EWYKSKFA		RNRQSSQAR									SVFSRPLPL	LMCHATFTM
	KAHVNNA		DPEVVTST	QYFDKLLV	NVMDHSQN	SFIGMESA	EYQDLLNV		PKREASLDN									SVYDFFVWL	SMRFESSPH
	HVNNALM		DPLVAEED	RGGDSIGE	ISVDWCFV	SFNFPQIT	EYRRQVQS		WEKRMSRSS									TIYSHLLLV	RTWAYHGSY
	NNALMCD		DPMEECSQ	RSSDEDAA	FTFDYVFD	SFTYYTDS	EYWQATWI		RKRHNSISE									TLAPFNFLV	FQVNRFTGY
	ALMCDNQ		DPNIRTGV	SEEDKGGK	HIYDMSTV	SFVFVVNG	FADLSEAA		RKRHNSISE									TLAQSLIDV	LSVIPSNPY
	MCDNQLD		DPRRRSRN	SLADAINT	TFYDGPPF	SGAFMTRG	FAIKKKDS		RAREGSFES									TLFDWGFAL	LTQAAGQAF
	DNQLDQN		DPSHITAE	SLADALTE	WEQDQIAH	SGAYLIQG	FANYIDKV		PESRSSIHN									TLIDIWFLA	SLASIGTSF
	QLDQNGN		DPTFTIET	SLADLQND	YKTDPFIF	SGIFLETS	FAVEAANY		SVRRASSAD									TLIGDCATV	YQAFRTKVH
	DQNGNFI		DPTTPLAR	SYGDLGGP	TVVDCPVC	SGIFVVNG	FERQHMDS		PTRRLSLPG									TLKDGDFIL	RLASYGLYY
	NGNFIWG		DQDLVGWP	TAADSMIP	GTPDGTCY	SGIMFESN	FESNFNTQ		RPSRLTVKY									TLLGLILFV	GQFLSFASL
	NFIWGLR		DQEVVTST	TAEDCTME	AIQDLWQW	SGIMFQSA	FGGPGTAS		AQRRVSKNS									TLLMNELGV	MQKFTILEY
	IWGLRGA		DQLEQALD	TCSDASSI	HDPDLHMH	SGINFESG	FGRCELAA		FMRRTSLGT									TLLVDLLWL	VMKRYSAPF
	GLRGAHA		DQMWKCLI	TDPDFVND	HIYDFVNS	SGIYLVEN	FHGYQLEK		FRRRRSFRR									TLQDIVLHL	SSLAKHGEY
	RGAHAKR		DQRPYCWH	TEADAEKT	NAWDQSFT	SGIYTVQS	FKKQNPDI		RSRRASRPV									TLWVDPYEV	FPKNDFVSF
	AHAKRFL		DREVLYRE	TEVDLAVL	TFGDINYQ	SGIYYSVS	FKLPIQKE		RRGSDSSED									TLYDFDYYI	LIRPKILSM
	AKRFLKG		DREVPCHR	TEVDLLTK	IAADMCTN	SGLFTEYG	FKNLKTGK		GTRRVSFAD									TMGPHPAGV	YLEGHGFRF
	RFLKGFF		DREVVTST	TKADTLKV	VYMDWYEK	SGLYYVTE	FKNTRTNE		GTKRGSDEL									TQFAGVVTV	LLNNQFGTM
	LKGFFTE		DRLQVLDS	TRGDVFTM	QNKDYQDC	SGMWFEAP	FLEQQNKI		AEIKKSWSR									TQWSLFFFV	KQTGSASSM
	GFFTEID		DSDAESYS	TTKDLKEK	MCRDYPQL	SGNFAAFS	FLIKTVET		IKKSWSRWT									VILNYIPVL	IITANWLPF
	FTEIDPN		DSEVVTST	TVADLDEQ	GNYDYGSY	SGNFVVNG	FLKKLHEE		KARSGSSTY									VLAALVCYI	WSADGSSMY
	EIDPNEG		DSHYQDVL	VAADVLAE	NMNDDITT	SGNMLVYS	FNTQATNR		YLRRASVAQ									VLAGIFAGV	FLQRTDLSY
	DPNEGYD		DSLNTGWL	VAGDEGSS	APQDPCYV	SGNMVMFG	FQSSMTKI		YQRRASDDG									VLAGWLFHV	MLSSFGWIY
	NEGYDKY		DSRGSLLS	VAPDRLRF	GVFDCRTN	SGNYFVET	FRELNKRT		RQRSTSTPN									VLALYSPPL	AMKGLPIRY
	GYDKYVI		DSTVTESD	VASDEDTD	HHCDFLNL	SGNYFVQG	FRKYTAFT		INRSASEPS									VLAPYMPDV	RTWENHCTY
	DKYVIRK		DSVIDCNT	VATDALKS	HYLDNRFV	SGNYLVTS	FRQDVDNA		PTRKKSGPF									VLAWLYAAV	GQGPMKLVM
	YVIRKHI		DTAACGDI	VAVDVLKE	GYIDWVSM	SGSYVEYQ	FRSGVETT		GSRRSSAIG									VLDTTLYAV	MMLKLLTDF
	IRKHIRG		DTDVFVLN	VCHDVEKD	FVQDHRPQ	SGTFQVQL	FSLADAIN		QLRRPSDQE									VLLDSITRL	YQNKVVKVL
	KHIRGSR		DTEVAASC	VCTDKPTT	YDSDWNPH	SGTYYTDS	FSVPLDED		ALRRESQGS									VLLTYFCFV	ITLTNVVNI
	IRGSRKL		DTEVVTST	VDEDALTL	ICMDISHD	SGTYYTGS	FTIPSINN		TGKRQTCDI									VLMGGVPGV	NTNKHMLEF
	GSRKLAI		DTPCSAHL	VDGDYEDA	CGTDMTIG	SGVFAVTQ	FVHESLAD		PERKPSDEE									VLMIKALEL	YMYAVSGAL
	RKLAIGN		DTTIMAKN	VDKDLFET	CGTDMTIG	SGVFHVNG	FVNNGLVK		ASRKSTAAL									VLMLPVWFL	VLFKTESGF
	LAIGNLI		DVEVVTST	VDMDLDDT	CGTDMTIG	SGVFQVNG	FVNTPPLV		IAARGSFDG									VLSFCAFAV	MAMTDTTPF
	IGNLIMS		DVFVLNNT	VDPDSGLE	LKMDMTQM	SGVFSVNG	GAANRETK		KTRKISQTA									VLTDWAAPV	ALRQARAAF
	NLIMSTD		DVKFPGGG	VDPDYWEK	MAFDGIIF	SGVFTEER	GAHTNDVK		RGRLLSLVE									VLWKSYPLV	MAMLADYFY
	IMSTDFQ		DVPCHRPS	VDQDGDPS	CYQDDINR	SGVFVEMP	GALTNAVL		RGRLLSLVE									VLYNGVNYL	SQQPVQMLY
	STDFQTL		DVRCHARK	VDSDATNG	IDNDFCGT	SGVFVENG	GAMVNQAL		RTRRISQTS									VMATLLPPV	DHQAAFQYI
	DFQTLRQ		DVVTKLPL	VDSDEEEE	IDNDFCGT	SGVFVETS	GDLYEEEM		RTRRISQTS									VMCGGSLYV	SINNIDPHF
	QTLRQQI		DVVTSTWV	VDVDESTL	IDNDFCGT	SGVFVQNG	GEESRISL		RGRLLSLVE									VMYAFTTPL	SSAEIHQAF
	LRQQIQG		DVVVVATD	VDVDGTVE	ICDDIFAY	SGVFVVNG	GGNEQVDK		RGRLLSLVE									VVPSYIPLV	EIFKHLVFF
	QQIQGET		DWEVVTST	VDVDKAVA	GFGDHINN	SGVFVVQG	GGPGTASR		NSRRPSRAT									WLAKSFFEL	ILGPPGSVY
	IQGETIE		DYEPPVVH	VDVDSGIE	TCRDCQLN	SGVFVVTG	GHLVIHPI		INKKITPPF									WLGDGNFLL	AGVNVGEQY
	GETIERK		DYEVVTST	VEADIGIQ	PPQDMGQI	SGVFYSRE	GIGGNEQV		CQRRHTLPA									WLGHPFTPV	KQFKQDSKY
	TIERKEI		EAACNWTR	VEDDAEEN	CHRDKRTQ	SGVHFISR	GIIQAQPD		HAVRESQVE									WLIGFDFDV	YIKSDVWAF
	ERKEIGN		EAADAILH	VEDDSDAE	VRHDPNMK	SGVHVEYT	GIKVRQLC		KKKKGSLDS									WLMKYPYQL	AQPAPQAPY
	KEIGNHC		EAALENLV	VEEDAESE	GWTDVGGW	SGVLFVSS	GILQINSR		MFRRFTPDS									WLSQTTLSV	MQYLNPPPY
	IGNHCIS		EACSLTPP	VEEDDDFM	FKIDINCK	SGVMFQTD	GIPHPAGL		KPRMPSLSV									WLYGYNFII	WQLGTRWRY
	NHCISMR		EAEVPCHR	VEKDSGHG	NVADYMRY	SGVMPTMS	GIRYQYNV		SPRRNSRAS									WLYPGAQNL	LMMILPAAL
	CISMRNG		EAMTRYSA	VEQDMFAH	VKCDPRHG	SGVYHVST	GKAGYVTN		DSRRDSLFV									WMIHTLEAL	VSVNNVCHM
	SMRNGNY		EANAEDVV	VEQDVDMV	MTYDPYDR	SGVYLATD	GKISKIGP		GERRPSNVS									WMMAMRYPI	YLREHIRAM
	RNGNYVY		EAPCHRPS	VERDNLAE	PYQDIRIN	SGVYQLSA	GKLNWASQ		RKRRSSSYH									WMYEGKHVL	SQILQIVGM
	GNYVYPC		EATTPCSG	VESDFDDA	YTIDVYEM	SKAFLADT	GKSRLGDL		ETKGKSFEE									YAAPQLFPV	NIRQAGVQY
	YVYPCCC		EAVTSTWV	VETDLIDV	MAGDFVNM	SKDLIAEI	GKTPKFKL		EFQKKSGSA									YFLESNFFI	LSKNTFYLF
	YPCCCVT		ECEVPCHR	VETDSEEQ	TRQDHAQQ	SKVLVVQP	GKYARMRG		QKKSGSAHR									YIIDWMVDI	AVFKMSPGY
	CCCVTLE		ECHSTDAT	VEVDGSIM	DNIDFMPT	SLNLPVAK	GLDNYRGY		DLKKESEED									YIIKNTFNV	YTLYKKLSF
	CVTLEDG		ECPCHRPS	VEVDLFTS	NYHDIKRI	SLNLRETN	GLKKKKSV		PRRRKSVKN									YIITCCLFA	GQGGSPTAM
	TLEDGKA		ECVTSTWV	VEVDMEKA	WWPDKDGT	SLTYYTDS	GLTMVTQL		PRRRKSVKN									YILCNMALL	WQSVGHMMV
	EDGKAQY		ECYDAGCA	VEVDSAPG	FNVDKKCQ	SQAFPLRA	GLTTPDKK		PRRRKSVKN									YILGFAIPI	HLTWSHAGY
	GKAQYSD		EDAASLRA	VEVDSGRQ	YGIDAMNP	SQAYPIVQ	GMDGPKVK		VTRATSICG									YITALNHLV	KQNPDIVIY
	AQYSDLK		EDEREISV	VFGDDSEI	YAADRNHY	SQCYPIVQ	GMNAWVAW		CDEVMSKDP									YIYTRSFQM	YMGEDGCWY
	YSDLKHP		EDEVPCHR	VFGDVEND	HKFDLMYA	SQFYPIVQ	GNEQVDKL		SQRRRSLEP									YLAGWGFVV	RMMETWHPL
	DLKHPTK		EDGVNYAT	VFVDLEPT	MRPDIDNM	SQIYPIVQ	GNGMNAWV		SQRRRSLEP									YLCFLAFLL	YQGDYKLFL
	KHPTKRH		EDLVNLLP	VGADNVGS	NRWDTAFD	SQLYPIVQ	GNPYVPVH		EERRKSHEA									YLDAIQQPV	ALRLATVGY
	PTKRHLV		EDPCHRPS	VGADTALN	PTFDMAVN	SQNFPIVQ	GNWVCAAK		EERRKSHEA									YLDAYNMMI	CQATSQYYF
	KRHLVIG		EDRDRSEL	VGIDSILE	RTRDYHDC	SQNMPIVQ	GPENPYNT		LEKRASGQA									YLDFLLLLL	WMACNSAAF
	HLVIGNS		EDVTSTWV	VGLDSTGY	FSFDATFH	SQNYPEAQ	GPGTASRP		EERRKSHEA									YLDPATMMA	ANITHFCSF
	VIGNSGD		EEPCHRPS	VGPDFGKK	APIDHKPC	SQNYPEVQ	GPKVKQWP		NKRRATLPH									YLDYDTIYV	YSQIGAGVY
	GNSGDSK		EEQKLPIN	VGPDGKEL	QNRDFRGH	SQNYPIAQ	GQGKSRLG		LRRRLSDSS									YLFFDFLLV	FVRWLHRAL
	SGDSKYL		EEVALSTT	VGPDGLVY	TKWDHFGS	SQNYPIDQ	GQGQWTYQ		VKRRPSPYE									YLFGGFSTL	YIITEFMTY
	DSKYLDL		EEVSFRVG	VGVDSVEG	LCCDTCPS	SQNYPIFQ	GQHRTKIE		RSRTPSLPT									YLFYDFLLV	LLFDSNEPI
	KYLDLPV		EEVTSTWV	VGVDVAKH	INPDWNFE	SQNYPILQ	GQTNCYQS		TRPRRSLTL									YLGTALMGA	MSSSQDLSF
	LDLPVLN		EFPCHRPS	VHPDTGIS	FKIDTMGT	SQNYPIVQ	GQVINETS		GMDYRSCIL									YLIGGSATL	VMVTSKPLF
	LPVLNEE		EFVTSTWV	VHTDMASV	GPHDCSHA	SQNYPLVQ	GQWTYQIY		KRKRKSSQC									YLINGRIPV	VFSPFGYSF
	VLNEEKM		EGCGWAGW	VHVDCMTS	VFGDHFEW	SQNYPQVQ	GRCELAAA		RKRKSSQCL									YLIPAVTSL	WQFGPSTYY
	NEEKMYI		EGEVPCHR	VIQDDDVE	WIQDCNDL	SQNYPTVQ	GRLQDEIQ		PVRRRSSAN									YLLADTFTV	SLCKLNNVF
	EKMYIAN		EGPCHRPS	VIQDKNKY	NYVDCMKK	SQNYYIDQ	GRQKVVPL		LRVRISADA									YLLCCNYKL	AVAKYFSPL
	MYIANEG		EGTTPCSG	VKPDVVQD	MKCDINGD	SQNYYIVQ	GRTPGSRN		PIRRRSSNY									YLLFNHFSV	FINMTGNHF
	IANEGYC		EGVFTGLT	VKTDTSQE	GRYDQYKT	SQNYYNQS	GSALRPST		IRRRSSNYR									YLMAWKQVL	YQVNNLEEI
	NEGYCYM		EGVTSTWV	VLADALKS	NMKDNFWE	SQNYYTDQ	GSDLEIGQ		PVRRRSSAN									YLMCLSPLM	IQPFLALGF
	GYCYMNI		EHEVPCHR	VLADGDTL	GFCDNMLA	SQNYYTVQ	GSGALTNA		VRRRSSANY									YLMDKLNLT	KVKSCLCSF
	CYMNIFF		EHPCHRPS	VLADQGKS	YAMDNITR	SQTYPIVQ	GSGAMVNQ		RQHLKSVML									YLMPYSVYI	RLKQRTPGI
	MNIFFAL		EHRLEAAC	VLPDSGHL	MAMDQVNA	SQTYYIDQ	GSGLTMVT		RRVRMSADA									YLNAFIPPV	GQQFYWPVM
	IFFALLV		EHVTSTWV	VMCDSDES	MADDQGCI	SQTYYIVQ	GSGTWMVH		SKRRNSEFE									YLNDFAQLL	AMFEEQNQW
	FALLVNV		EILLGPAD	VNGDVFQE	IYNDDKNT	SQTYYTDQ	GSPAIFQS		SKRRNSEFE									YLNTLTLAV	LANTNFFVF
	LLVNVKE		EILRKSRR	VQGDNTSD	GAFDQWWE	SQTYYTDS	GSRNLCNI		GEKLHSDSG									YLNWFIPPV	LSIFFYSSF
	VNVKEED		EINRVAAC	VQIDVDVS	YRFDKECF	SQTYYTQS	GSSKYPNC		IGRRQSLIE									YLNWWIPPV	MSPCRMFSF
	VKEEDAK		EIPCHRPS	VQTDVGVD	YNDDKNTY	SQTYYTVQ	GSTDYGIL		SVRRVSDDV									YLPDPTVGV	ISTKLSCHY
	EEDAKDF		EISVPAEI	VRMDSFDE	PSMDPYPH	SQVYPIVQ	GTASRPSS		IGRRQSLIE									YLQYSISTA	LMFSTSAYL
	DAKDFTK		EIVTSTWV	VRPDATTK	YMMDEGYD	SRNYPEAQ	GTDVQAWI		RLRRLSTKY									YLSAKVYML	TLKGMSYVM
	KDFTKFI		EKEVPCHR	VRQDLASL	ITNDTVQT	SRNYPEVQ	GTKALTEV		RLRRLSTKY									YLSIYGFGV	SDYLELDTI
	FTKFIRD		EKMALYDV	VSADAYKI	NRWDVDDW	SRNYPIAQ	GTNESLER		LERNLSFEI									YLSSVLLAL	FVFEATKLY
	KFIRDTI		EKPCHRPS	VSADSSAS	GTQDQIQN	SRNYPIVQ	GTWMVHSL		LERNLSFEI									YLSSWTPVV	AQRAAGPSV
	IRDTIVP		EKVTSTWV	VSGDSAVA	ASCDHPNI	SRSLYASS	GVFVNNGL		QERRGSNVA									YLTSFVVPI	HTAAPWGSY
	DTIVPKL		ELEVPCHR	VSKDDSII	VRHDNKVT	SRVLAEAM	GVNVVNGK		RLTRYSQGD									YLYALIYFL	RVKQHMASM
	IVPKLGA		ELEVVTST	VSPDVEPG	GMADGKHC	SRVLAIAM	GVQVVNGK		NMKRLSPAP									YLYALYSPL	WMACHSAAF
	PKLGAWP		ELIEANLL	VSSDSFDP	RHLDQIMM	SSLYPALT	GVRLLQDS		ESSRASGLV									YLYDETQDV	MIIMDEAHF
	LGAWPTM		ELPCHRPS	VSWDSGGS	FDSDWNPH	TAVLVVQP	GVYYDPSK		IERRVSNAG									YLYPWSLGL	FSFPQITLW
	AWPTMQD		ELSPLLLT	VTFDAEAM	FDSDWNPH	TDVLVVQP	GWKGSPAI		IERRVSNAG									YMLDMTFPV	VLASGPGPF
	PTMQDVA		ELTPAETT	VTGDAGVP	AHKDWVCA	TFTFPVVF	GYQLEKEP		KLRKVSKQE									YMMEWMWYV	RQMEGEGVL
	MQDVATA		ELVTSTWV	VTGDEYNV	LWGDIYFN	TFVLVVQP	GYSLGNWV		KLRKVSKQE									YMMGIEYGL	ATVKGMQSY
	DVATACY		EMPCHRPS	VTPDPERW	CPLDPYFI	TGVLVVQP	GYVTNKGR		RRRKATQVG									YMYQYIQEL	VMAASGAPF
	ATACYLL		EMVTSTWV	VTPDQSMV	QFSDDRHC	TKALVVQP	HDHDHPFH		RRRKATQVG									YQIEGAWRA	VSFDQNLDY
	ACYLLSI		ENDTDVFV	VTQDELKE	QFGDVHQG	TKDLVVQP	HDHPFHGY		SALRPSTSR									YQLEMYHPI	SQHNYRPGY
	YLLSILY		ENEVPCHR	VVGDVAYD	WDLDTQHC	TKFLVVQP	HEEEIQEL		PSTSRSLYS									YQSFLFWFL	LIIMDEAHF
	LSILYPD		ENKVVILD	VVLDKGTL	INQDIFEC	TKILVVQP	HESLADVQ		SFSGDSSSS									YQTYVSPGA	FSLTSSSKY
	ILYPDVL		ENLETTMR	VVMDKSKG	KFYDNNTG	TKLLVVQP	HGLDNYRG		IWKRTSMKL									YTIERIFNA	ATSVLLSAY
	YPDVLRA		ENLPYLVA	VVSDYAQM	YTVDMPSY	TKNLVVQP	HGVYYDPS		IRRAISGDL									YTMADLVYA	LMARRARSL
	DVLRAEL		ENLVILNA	WDADAFSV	GNYDQYVK	TKVAVVQP	HGYQLEKE		KRRKMSRGL									YTYSGLFCV	TQISSAMEY
	LRAELPR		ENPCHRPS	WMLDKLTG	QVPDYYDI	TKVFVVQP	HHHHHHPG		LERTNSLPP									YVDIYAASV	KLITQFETY
	AELPRIL		ENVTSTWV	YGTDSGEF	VEFDWCAV	TKVGVVQP	HHHHHPGH		GQRRTSLTG									YVMTMILFL	GMGEAAAIF
	LPRILVD		EPEPDVAV	YNEDNGII	DYHDIIKH	TKVLFVQP	HHHHPGHL		PQRRSSEGS									FVFDRPLPV	SLKSLYEAF
	RILVDHD		EPEVPCHR	YQGDGIVE	IRLDCFTH	TKVLIVQP	HHHPGHLV		LSRRSSLGS									TLLCVLPAV	YIINEFMTY
	LVDHDNK		EPLDLPPI		YHSDFNRQ	TKVLLVQP	HHPGHLVI		SSRKSTPPS									GLYPLAIPV	LLIHQGMHM
	DHDNKTM		EPPCHRPS		WFVDDTNV	TKVLPVQP	HIIVACEG		PIRSASQAE									SMDTLLFFL	LLKPRCNPA
	DNKTMHV		EPPVVHGC		QTDDTRYH	TKVLSVQP	HKGIGGNE		PIRSASQAE									NLAEDIMRL	ELKCGSGIF
	KTMHVLD		EPTTPCSG		CGKDGFHI	TKVLVVQP	HLLRWGLT		SQHRSSSSA									KTSTLIFFV	FQHERLGQF
	MHVLDSY		EPVTSTWV		LMQDMCVV	TKVMVVQP	HLREYQDL		SQHRSSSSA									LLSQYLSRV	ALFHKVQSY
	VLDSYGS		EQGMMLAE		YSNDIHAI	TKVYVVQP	HLVIHPIS		QHRSSSSAP									YMDLSYHGV	TVIRFWHAM
	DSYGSRT		EQPCHRPS		FFWDIAKP	TLNFPISP	HMDSSTSA		QHRSSSSAP									YLLGLSAIM	TVMEIAGLY
	YGSRTTG		EQVTSTWV		YTFDQATG	TLVLVVQP	HPAGLKKK		CERRFSRSD									SVVIYDFLV	YGFSDPLTF
	SRTTGYH		EREISVPA		PEGDWFCP	TQDFWEVQ	HPDKWTVQ		CQRKFSRSD									FLLNKEMYL	WLGARFLEF
	TTGYHML		ERPCHRPS		QIVDVCHD	TQIMFETF	HPFHGYQL											MLWMADVPL	YAYEPGSVM
	GYHMLKM		ERVTSTWV		ITDDFHDM	TQNYPIVQ	HPGHLVIH											LTLDEQIFV	GMMDGWYGF
	HMLKMNT		ESAGVQED		KHVDHFGF	TSCYHCGT	HPISPIET											NLFTFLHEI	MVCPNINAF
	LKMNTTS		ESDAAARV		KKCDSWWA	TSVLVVQP	HQKEPPFL											FTLPVLTFV	AMAAQLQAV
	MNTTSQL		ESENKVVI		PSFDWKNF	TVVLVVQP	HRTKIEEL											FLYGGLLLA	LIAKSSSVI
	TTSQLIE		ESEVPCHR		IGADCTYP	VEICTEME	HSKRTFLI											FMVSSIDEL	MAFIAFLRF
	SQLIEFV		ESPCHRPS		FRKDMMKN	VEVAEEEE	HTNDVKQL											FLWEVTPTV	NVFKAMETF
	LIEFVHS		ESTLSTAL		VIFDPSWN	VKVLVVQP	HVQIDVDV											FLTSLLILV	LARQHIAAL
	EFVHSGL		ESVTSTWV		YRMDWLVP	YEEFVQMM	IAEIQKQG											FVDYNFSLV	QLQANRRAY
	VHSGLES		ESYSSMPP		GYYDQEIY		IAFLKKLH											YMNYYTTYI	QTVEMSPFY
	SGLESEM		ETAGARLV		AHIDQFTA		IATYRKLL											FLNAWIPPV	RTRAGRHAF
	LESEMKT		ETEVPCHR		PPPDMAQN		IDKVRFLE											QLVDFLCGL	STFATVLEY
	SEMKTYN		ETITLPQD		YYQDCSGG		IDVDVSKP											LLAENLPGL	SGIGTFLHY
	MKTYNVG		ETPCHRPS		FTKDQMSH		IEELRQHL											TLLCLIPTV	KSFQWTQAL
	TYNVGGM		ETPCSAHL		GAGDFQFC		IEIATYRK											MMNERDVSV	FQTLMHSPF
	NVGGMNR		ETVTSTWV		VFWDIKNR		IEQLIKKE											RQLLFVVEV	IQNKLSSTF
	GGMNRDV		ETWKKPDY		ICTDKPTT		IETVPVKL											LTAAVLMLV	KQRKPGGPW
	MNRDVVT		EVAASCGG		FYFDPLIN		IFQSSMTK											YLPKQPEGV	WSQNPTMLY
	RDVVTQG		EVACHRPS		INQDKNFA		IGGNEQVD											QLWATLLSL	YLRKHIRAL
	VVTQGAI		EVATSTWV		MYKDDWNK		IGPENPYN											KLFTHDIML	SIKNLVSQF
	TQGAIEM		EVCCHRPS		SVMDHHFR		IGQHRTKI											FLSHYFTLV	STYQPLPLY
	GAIEMLI		EVCTSTWV		PLFDCPTW		IGRLQDEI											ILMHATYFL	KLRSNALSL
	IEMLIKS		EVDCHRPS		ARYDFCAR		IHDHDHPF											GLLEWIFRA	KTIGNFKPY
	MLIKSIY		EVDTSTWV		VHCDTAVG		IHHHHHHP											WLTSILLSL	LVSSGNTLY
	IKSIYKP		EVECHRPS		GVIDAYMT		IHPISPIE											FLIRQLIRL	YLRQRQAAL
	SIYKPHL		EVETSTWV		RYIDRIHI		IIEQLIKK											LVLSVNPYV	ASITAFKSM
	YKPHLMK		EVFCHRPS		ICTDFWDL		IIQAQPDK											SMWSFNPET	ITYCLVTHM
	PHLMKQL		EVFCVQPE		INGDFFAN		IIVACEGN											CLMMILPAA	IQNSGGTSI
	LMKQLLE		EVFTSTWV		CRNDIHED		IKALVEIC											KLQAAPYIV	MLREGNQAF
	KQLLEEE		EVGCHRPS		ICTDFWDL		IKKKDSTK											YLFRIVSTV	RSQVGVGVF
	LLEEEPY		EVGTSTWV		MFPDTMLQ		IKTVETRD											TLYAVATTV	AVFMLMETM
	EEEPYII		EVHCHRPS		HYQDPVPG		IKVRQLCK											FLIVSLCPT	LQRKHGGSL
	EPYIIVL		EVHTSTWV		CCTDYTAE		ILEPFKKQ											RVYEALYYV	VIIMAINVF
	YIIVLAI		EVICHRPS		VMMDPNST		ILKEPVHG											LLAQFQHTV	RLSLTALSA
	IVLAIVS		EVIKGGRH		HFRDQAIV		ILLAELEQ											KLLKMVTSV	KLAQVRRAM
	LAIVSPS		EVITSTWV		FVIDSGYC		ILQINSRW											VIDEILFKV	QLKQRDALF
	IVSPSIL		EVKCHRPS		AYRDQFRM		IMRLREKL											YLLDDVLYT	KQSNTNKHM
	SPSILIA		EVKTSTWV		YTKDGPCI		INETSQHH											FLPDTRFFV	RIRSERPAF
	SILIAMY		EVLCHRPS		IDIDIHHG		INNETPGI											YLAEGLASL	TLMSIVSSL
	LIAMYNS		EVLTSTWV		VRTDFKQY		INSRWWCN											KLFPRLPGI	GSNRPWVSF
	AMYNSGT		EVLYREFD		THKDGVWN		IPCSALLS											FMYIESIKV	RMNVFNGHL
	YNSGTFE		EVMCHRPS		LCCDACIS		IPEWEFVN											YLDGQLARL	SEIDLILGY
	SGTFEQA		EVMTSTWV		AFQDANVC		IPHPAGLK											ILDAHSLYL	EMCEDTVTY
	TFEQALQ		EVNCHRPS		QNTDKGNN		IPLTEEAE											FLYNVYPGA	LTYFCFVAL
	EQALQMW		EVNTSTWV		LVADYMCF		IPSINNET											ILTLDIFYL	IFRLMRTNF
	ALQMWLP		EVPCHAPS		KTMDHNRN		IQAQPDKS											ILMTHFFSI	EMSLADYLY
	QMWLPNT		EVPCHCPS		NCADNTGA		IQELQAQI											GLIHACMLV	FVHDSVQYF
	WLPNTMR		EVPCHDPS		GYGDKHIT		IQEQHVQI											YLYQPCDLL	GVIMPNGSY
	PNTMRLA		EVPCHEPS		NPYDKNAI		IQKETWET											ALTNAQFFV	KVAQAAAAM
	TMRLANL		EVPCHFPS		QENDNVCA		IQKLVGKL											LMYDIINSV	WANDFNHHY
	RLANLAA		EVPCHGPS		IEFDNMFS		IQKQGQGQ											LILSLTCSV	AAQFNASPV
	ANLAAIL		EVPCHHPS		VYKDHQTI		IQNMKEEM											FVFSTSFYL	TLYAVATTF
	LAAILSA		EVPCHIPS		SRFDMIFI		IRYQYNVL											LVIGFLFLA	VTRGAVLTY
	AILSALA		EVPCHKPS		RECDWWSV		ISKIGPEN											FQPCFYIEL	KSSPETQQM
	LSALAQK		EVPCHLPS		YMYDNRES		ISLPLPNF											KVGSDVFAV	RQRVIPVYQ
	ALAQKLT		EVPCHMPS		QKPDVMYA		ISPIETVP											KLTDWDFVV	LSIRGNSNY
	AQKLTLA		EVPCHNPS		HHPDRHSG		ITASVNCA											FLATCVNGV	MSRGYFEHM
	KLTLADL		EVPCHPPS		MSHDKQVF		ITDCRETG											FAAAFFPAV	LIVMDEAHF
	TLADLFV		EVPCHQPS		MKMDETGM		ITTESIVI											MLLHVGIPL	ESMMGSTAM
	ADLFVQQ		EVPCHRAS		HINDLWRV		IVACEGNP											TMLSIILVI	HLIQNPNPF
	LFVQQRN		EVPCHRCS		PPMDCPAA		IVIWGKTP											NLLTTPKFT	YLRNAGAAM
	VQQRNLI		EVPCHRDS		YARDDTHY		IVIYQYMD											MLNPFIYSL	IMAVGIVSI
	QRNLINE		EVPCHRES		IPDDGIYW		IVLPEKDS											GLFDFVNFV	LQRKHGGML
	NLINEYA		EVPCHRFS		MMTDKNIS		IVSDGNGM											RAMRMVYYL	LQRNWSYGF
	INEYAQV		EVPCHRGS		HRMDKPSN		IVTDSQYA											RMMGVKYLM	LLLGVGLAM
	EYAQVIL		EVPCHRHS		PFIDREWW		IWGKTPKF											YLPEVISTI	SIKSDVWAF
	AQVILDN		EVPCHRIS		IMRDYIQK		IYPGIKVR											YLNAWIPPV	LLAISAVYF
	VILDNLI		EVPCHRKS		DDPDYCVW		IYQEPFKN											QLFNHTMFI	GMMGGLWKY
	LDNLIDG		EVPCHRLS		INKDQNVF		IYQYMDDL											SLLMWITQV	QQYAGWSAL
	NLIDGVR		EVPCHRMS		QWNDYVER		KAGYVTNK											VLWSLLWLG	FSHDHIGHG
	IDGVRVN		EVPCHRNS		PYADPYYD		KALTEVIP											ILQRLSATL	RLRDAVAQL
	GVRVNHS		EVPCHRPA		LRADQYWN		KARVEVER											ILDDNLYKV	SQISNTEMY
	RVNHSLS		EVPCHRPC		NYDDYRMD		KDRCKPVN											QLWTALISL	SVAMCRTPF
	NHSLSLA		EVPCHRPD		THVDSHGH		KDSTKWRK											YLFNAIETM	RIKGMSYTM
	SLSLAME		EVPCHRPE		QNVDQILW		KDSWTVND											FLARSALIL	MMLMIGNYF
	SLAMEIV		EVPCHRPF		NNRDNNNS		KEEMARHL											SLFLHLVGI	LTSSVIGAL
	AMEIVTI		EVPCHRPG		RKHDAQFT		KEGKISKI											FIAGLIAIV	LQIRGRERF
	EIVTIKL		EVPCHRPK		IIGDGPQC		KEPPFLWM											FTLNHVLAL	MLLPTALAF
	VTIKLAT		EVPCHRPL		IWDDIITN		KEPVHGVY											GLISFYNFL	YQYPRDTHY
	IKLATQE		EVPCHRPM		KIADFGMC		KETAAAKF											YLYFCSSDV	IMYDSGAKY
	LATQEMD		EVPCHRPN		GVNDKGNY		KETWETWW											LLFNSLYPA	QAYAAPQLF
	TQEMDMA		EVPCHRPP		QNFDLVIC		KFADLSEA											FTSDYPFYV	ISVLTGSSI
	EMDMALR		EVPCHRPQ		MRPDWKAG		KFERQHMD											LMIEYNLLT	KMRPMFAVG
	DMALREG		EVPCHRPR		HGQDFPGT		KFESNFNT											YLQQNWWTL	RSFTFKEGF
	ALREGGY		EVPCHRPS		HYSDNNSP		KFKLPIQK											KLSYGIATV	ALAVLSKCY
	REGGYAV		EVPCHRPT		DGCDRGHH		KGIGGNEQ											NLATSIYTI	FLRDNRAVL
	GGYAVTS		EVPCHRPV		QDPDVPFW		KGQGKSRL											SLSHYFTLV	FVAAFDHFY
	YAVTSEK		EVPCHRPW		MAKDCMGG		KGRQKVVP											FLPDTRFYV	YSKPWMAFF
	VTSEKVH		EVPCHRPY		FFHDQSTA		KGSGALTN											ALAVFQPAV	FQTLTSCTF
	SEKVHEM		EVPCHRQS		KICDYLFN		KGSGAMVN											QLAGYILTV	RIRRFRRPM
	KVHEMLE		EVPCHRRS		IIMDARRM		KGSGLTMV											VLNPYMPTV	GTLALSLTF
	HEMLEKN		EVPCHRSS		DFRDMMPT		KGSGTWMV											IMAVGIVSI	IIYERDFSY
	MLEKNYV		EVPCHRTS		CMGDRPVQ		KGSPAIFQ											LLWTLVVLL	GSVNVVYTF
	EKNYVKA		EVPCHRVS		MRRDGWPA		KGTDVQAW											LLMPILTLT	KLRHGQRSL
	NYVKALK		EVPCHRWS		NPKDIIHF		KGTNESLE											MLLTFLTSL	MLNRYKLIY
	VKALKDA		EVPCHRYS		IHYDNEAI		KHIIVACE											GLNDYLHSV	YFKRELKSF
	ALKDAWD		EVPCHSPS		NIADYMTA		KHQKEPPF											LLVEVLREI	YQAYSSWMY
	KDAWDEL		EVPCHTPS		FKPDHRIG		KIEELRQH											SLSSQLSNL	MMFDAMGAL
	AWDELTW		EVPCHVPS		TDMDNQIV		KIGPENPY											FLYDISISL	SFSFGGFTF
	DELTWLE		EVPCHWPS		TPFDRNYG		KIKALVEI											VLLPVLFGV	YLYYPGRAH
	LTWLEKF		EVPCHYPS		FHKDWQRR		KILEPFKK											YLKEYIPKA	HQKKNEISF
	WLEKFSA		EVPTSTWV		KWHDSRRW		KILLAELE											KLNVGDYFV	FSSQLGLFY
	EKFSAIR		EVQCHRPS		FNPDNPKV		KISKIGPE											ILWQVPFSV	KLRIKGMSY
	FSAIRHS		EVQTSTWV		CGTDWDIV		KITTESIV											TLIYSSPLL	KLLSHFYPA
	AIRHSRK		EVRCHRPS		KYWDVPPP		KIVSDGNG											LLLPIAPEL	SICSKSNPF
	RHSRKLL		EVRTSTWV		ACTDQQYL		KKDSTKWR											FLASLVVLA	YMKAPSGAL
	SRKLLKF		EVSCHRPS		YETDHQDY		KKHQKEPP											KTWFLVPLI	RVYAELAAL
	KLLKFGR		EVSTSTWV		YETDHQDY		KKIVSDGN											GLVRLNAFL	SLICGAALY
	LKFGRKP		EVTCHRPS		VGKDVYHH		KKKDSTKW											SVMNFIPII	LSRNSTHEM
	FGRKPLI		EVTTSTWV		PVPDMTQV		KKKKSVTV											ALLADKFPV	LMNDPGAPW
	RKPLIMK		EVVASTWV		MADDFGFF		KKKSVTVL											FLYALALLL	YMYAATNTH
	PLIMKNT		EVVCHRPS		CWKDCLSI		KKLHEEEI											AQMVWIHGV	LIGARRTSF
	IMKNTVD		EVVDSTWV		TRNDFMGS		KKQNPDIV											SLTDRELLL	RLASSLYVY
	KNTVDCG		EVVESTWV		HRVDMKAI		KKSVTVLD											KLLPQLPGV	MLHNFLPHM
	TVDCGGH		EVVFSTWV		INPDHSII		KLGKAGYV											KLNDWDFVV	WSFLEDRVY
	DCGGHID		EVVGSTWV		ITLDNAYM		KLHEEEIQ											LVISGLFPV	RQADILRQF
	GGHIDLS		EVVHSTWV		HRPDGKYV		KLKPGMDG											TLLELVVSV	SQFGGGSQY
	HIDLSVK		EVVISTWV		CNPDDMAR		KLLEGEES											ALMRRIAVV	YALATQVEF
	DLSVKSL		EVVKSTWV		VCFDVPTA		KLLRGTKA											VLSDFRTWL	EQFPNATAF
	SVKSLFK		EVVLSTWV		NAYDPSQM		KLNWASQI											LLDKQQFEL	LLHRCIYHY
	KSLFKFH		EVVMSTWV		IVMDLCQV		KLPIQKET											ILSCIFAFI	IMGIPYCNY
	LFKFHLE		EVVNSTWV		VCPDITAT		KLQEEMLQ											FMVAWGKEA	YSQGAFTPL
	KFHLELL		EVVPSTWV		PRRDWGDH		KLVDFREL											KLPRWIFFA	KTAVQMAVF
	HLELLKG		EVVQSTWV		RWQDIQND		KLVGKLNW											VLIRRCHYL	NMFNISFRF
	ELLKGTI		EVVRSTWV		RWQDIQND		KLVSAGIR											YQLGDYFFV	KSWPGVQSF
	LKGTISR		EVVSSTWV		TIHDFFKR		KLWYQLEK											YTFTSLFSL	MTFPVSLEY
	GTISRAV		EVVTATWV		FIMDTIGG		KMALDIEI											RMILYLESV	IVRQGIRQL
	ISRAVNG		EVVTDTWV		FMGDMPPS		KNGQTNCY											LLMLCLHHA	VLRQAALSL
	RAVNGGA		EVVTETWV		WAHDKFSG		KNLKTGKY											FIALWIPDL	YMKPGSSPL
	VNGGARK		EVVTFTWV		NIGDMVHA		KNLQEAEE											GLYGNGILV	LLKKLNSFG
	GGARKVR		EVVTGTWV		FRFDYTNE		KNTRTNEK											VLMTHFFSV	VQLPQYFTF
	ARKVRVA		EVVTHTWV		TTSDYQWD		KNVACKNG											ILSPFLPLL	FSVQRNLPF
	KVRVAKN		EVVTITWV		VTWDGAQV		KPDLTAAL											YIDAYVSRL	ATSGYRIAY
	RVAKNAM		EVVTKTWV		GGTDQAQW		KPGMDGPK											FMYFCEQKL	REWGWRIPF
	AKNAMTK		EVVTLTWV		NGVDINTC		KPVNTFVH											IMAVGMVSI	RMMATKDSF
	NAMTKGV		EVVTMTWV		QRWDNLQK		KQESTEYR											SMVNGVVRL	VFKDNIIPY
	MTKGVFL		EVVTNTWV		FVWDYVIL		KQGQGQWT											FLAAECPFL	WTIGNRAPY
	KGVFLKI		EVVTPTWV		VSCDMGCS		KQLTEAVQ											KQLEYSWVL	LSANLFESQ
	VFLKIYS		EVVTQTWV		NAMDANMD		KQNPDIVI											HLIKIPLLI	MLFYLEEPI
	LKIYSML		EVVTRTWV		RFHDFDHR		KQTFPIQQ											ALVALVITI	AENLWVTVY
	IYSMLPD		EVVTSAWV		PHLDGHHV		KQWPLTEE											YLTAIQDFI	KIQNFRVYY
	SMLPDVY		EVVTSCWV		QNMDDNID		KRHGLDNY											YLIPSVTSL	LVYKKMQSY
	LPDVYKF		EVVTSDWV		AACDPRHG		KRTFLIKT											YLPRFLFGV	QMRAVGQPL
	DVYKFIT		EVVTSEWV		VNFDDYTV		KSESELVN											SISEINEWL	FIRDCSVAL
	YKFITVS		EVVTSFWV		NFDDYTVN		KSGVFVNN											TVLSFCAFA	LMWASSGFF
	FITVSSV		EVVTSGWV		MEIDIPHV		KSGVNVVN											AWLLNILTI	SEIRWEESF
	TVSSVLS		EVVTSHWV		ANIDYIND		KSGVQVVN											YLMKDKLNI	KQWSWFSLL
	SSVLSLL		EVVTSIWV		QMFDFQGL		KSKFADLS											SLSAYIIRV	MSSAAHLLY
	VLSLLLT		EVVTSKWV		KPFDKFQF		KSRLGDLY											ALIGGFKPV	KIKHKGMSF
	SLLLTFL		EVVTSLWV		CFADFECG		KSRNLTKD											ALLENIHRV	TQLPSKPHY
	LLTFLFQ		EVVTSMWV		GVFDCRKN		KSRVNVVN											ALLGGLRPV	FTNKLINGY
	TFLFQID		EVVTSNWV		FIDDYQYD		KSRVQVVN											ALYGWTVLV	IVAQGIAAL
	LFQIDCM		EVVTSPWV		VYSDPQPH		KSVTVLDV											AMLNGLIYV	WSIYLSLHY
	QIDCMIR		EVVTSQWV		GSIDCQYP		KTELQAIY											AQSDFMSWV	KQIANELNY
	DCMIRAH		EVVTSRWV		RLFDWHIQ		KTGKYARM											AVEGGLYPV	LLRQHWLSL
	MIRAHRE		EVVTSSWV		WSPDHSHV		KTPKFKLP											ELLEPLYDV	TQISSATEY
	RAHREAK		EVVTSTAV		DRHDINKM		KTTQANKH											FLAADALVL	AQSYLRNFL
	HREAKVA		EVVTSTCV		VWSDWMLG		KTVETRDG											FLADKKMTL	LVRGNSPVF
	EAKVAAQ		EVVTSTDV		TSTDHGHN		KVELQELN											FLFDRLTNG	RLRRDQRSL
	KVAAQLQ		EVVTSTEV		HHTDVNIL		KVESLQEE											FLHESDPMV	SLFGAAVSL
	AAQLQKE		EVVTSTFV		WHPDKNPE		KVFGRCEL											FLLDGGAPF	ALLLLVAHY
	QLQKESE		EVVTSTGV		PNCDISNG		KVKQWPLT											FLNPVIYTF	AINNRICVM
	QKESEWD		EVVTSTHV		MVADNPSY		KVRFLEQQ											FLQGAKWYL	FGAIYGAAF
	ESEWDNI		EVVTSTIV		IIRDHGDM		KVRQLCKL											FLRDNLYHV	KGICSCGAF
	EWDNIIN		EVVTSTKV		CNPDALFQ		KVVPLTNT											FLSHKIHVI	AVLMLVAHY
	DNIINRT		EVVTSTLV		LPFDWPRC		KWRKLVDF											FLTKKMTEV	LLRDNRAAL
	IINRTFQ		EVVTSTMV		NRMDPRAQ		KWTVQPIV											FQAQNIAGL	MSAIVSCRY
	NRTFQYS		EVVTSTNV		KMNDDHNK		KYARMRGA											FTWQHNYYL	CSAPPGQHM
	TFQYSKL		EVVTSTPV		YTTDRVMT		KYPNCAYK											GILTSTSPV	YSRPWNWTF
	QYSKLEN		EVVTSTQV		TPFDMSIQ		KYTAFTIP											GLAAESFGL	ETIEDYLGY
	SKLENPI		EVVTSTRV		HTMDFSPR		LAAAMKRH											GLYEFTILV	SSLPSYAAY
	LENPIGY		EVVTSTSV		CNTDQAGR		LADVQAVC											GLYLYRFHV	TVADIWHAM
	NPIGYRS		EVVTSTTV		FLMDPAWN		LAEDIMRL											GMNDHNFFV	YLKKGRLSL
	IGYRSTA		EVVTSTVV		CIQDEPFP		LAELEQLK											GMSRIGMEV	ILALFLAHY
	YRSTAEE		EVVTSTWA		NGIDVYPQ		LALQDSGL											GMVGAEFSL	FGAAVSLLF
	STAEERL		EVVTSTWD		QLMDMGFT		LARLDLER											ILFQVPFSV	QLKGMSYSM
	AEERLQS		EVVTSTWE		HRSDYSPH		LAWVPAHK											ILLSCIHTT	VLNGAPYSY
	ERLQSEH		EVVTSTWF		FHLDCHLP		LCKLLRGT											KISNTTFEV	LLSRYDEHF
	LQSEHPE		EVVTSTWG		YWIDIQLR		LCNIPCSA											KLGGYVSFV	MTREASREY
	SEHPEAF		EVVTSTWH		WPRDARMR		LDEDFRKY											KLIIHNPEL	LVLAVGPAY
	HPEAFEY		EVVTSTWI		MGKDYIYA		LDIEIATY											KMSGKTPAV	IVRQRVIPV
	EAFEYYK		EVVTSTWK		TDYDMCDR		LDLERKVE											KQMSQPYAV	ASSSNYNTY
	FEYYKFC		EVVTSTWL		TPMDPVTF		LDNYRGYS											KQWIVAGAI	AQAVMEMTY
	YYKFCIG		EVVTSTWM		NGVDFTMV		LDSLPLVD											LLDEPTNHL	YMREVGAAL
	KFCIGKE		EVVTSTWN		IKLDPHNH		LEGEESRI											LLDEYRDYI	WKFDSSLAF
	CIGKEDL		EVVTSTWP		VMHDILDM		LEIGQHRT											LLIQGLKTV	KMTPWSAYW
	GKEDLVE		EVVTSTWQ		DSYDTWVH		LEKEPIVG											LLMDCSGSI	LESQHIISF
	DLVEQAK		EVVTSTWR		IHYDRIGG		LEPFKKQN											LLPDSDVFV	LMRNHLRDL
	VEQAKQP		EVVTSTWS		QSDDPHFH		LEQLKGQG											MLAESCDSV	GTIMVSEHF
	QAKQPEI		EVVTSTWT		QAYDNPHE		LEQQNKIL											MLMAASRAL	EIAKYGHSF
	KQPEIAY		EVVTSTWV		YDQDLCYT		LERKVESL											MQYEVTQHA	GQFNRYAAM
	PEIAYFE		EVVTSTWW		QMADFHSA		LERQMREM											MTYLDGHPV	KLYERNTAF
	IAYFEKI		EVVTSTWY		DHQDYCEV		LFAGISDW											RLGPQGWRV	KLQLKGMSY
	YFEKIIA		EVVTSTYV		DHQDYCEV		LGDLYEEE											RLIGHISTL	GMKAFTAAV
	EKIIAFI		EVVTSVWV		TVNDCHAE		LGIIQAQP											SIFERIREA	YTLNNGGAF
	IIAFITL		EVVTSWWV		YEFDKWAP		LGIPHPAG											SLAALFYSL	ASYQFQLPY
	AFITLVL		EVVTSYWV		YNCDFGAE		LGKAGYVT											SLARGFPFV	LMGVPYCNY
	ITLVLMA		EVVTTTWV		GCADRSCY		LGNWVCAA											SLKERIDML	LINNGKCTF
	LVLMAFD		EVVTVTWV		NTDDCLNH		LGSALRPS											SLYAVTTAV	MGMNAYFAY
	LMAFDAE		EVVTWTWV		IGIDFGHA		LHEEEIQE											SMIFSVLDA	VMAGVFARY
	AFDAERS		EVVTYTWV		VTHDARTI		LHPDKWTV											SMNPVCLPV	LMYILGTYG
	DAERSDG		EVVVSTWV		HIADVSHF		LIKKEKVY											TLLDYAAGV	YLRNFLAAP
	ERSDGVF		EVVWSTWV		YNGDKKHG		LIKTVETR											VLNETTNWL	SMHFYGWSL
	SDGVFKI		EVVYSTWV		NTFDFIKV		LKEPVHGV											VMWAGPWSS	LVQYRILPM
	GVFKILN		EVWCHRPS		YLHDNKII		LKGQGKSR											WLGNHGFEV	LMRSICVSI
	FKILNKF		EVWTSTWV		FGNDFVPP		LKGTNESL											WQTDTTIPL	ASPVAQSYL
	ILNKFKG		EVYCHRPS		FHVDRRFG		LKKKKSVT											WVWDTWPLA	MSNEGSYFF
	NKFKGIL		EVYTSTWV		IHYDDKAI		LKKLHEEE											YIVGYYSAL	QAVPGAAQY
	FKGILSS		EWEVPCHR		MMFDDRRG		LKPGMDGP											YLSDSAINI	NFFHASLAY
	GILSSTE		EWPCHRPS		SANDWQCK		LKTGKYAR											YLVDCGAEL	MMQTYTGAL
	LSSTERE		EWVTSTWV		YICDDGAV		LLAELEQL											YMLSWGKEA	IVNRNRQGY
	STEREII		EYDLELIT		MSPDYPNP		LLEGEESR											YMPDVLEKL	FIRYGDASL
	EREIIYT		EYPCHRPS		GYYDVPIA		LLNVKMAL											YQAYAAPQL	KQINPPTVY
	IIYTQSL		EYPVGSQL		FMCDEMER		LLQDSVDF											YQVEGATRV	LAVSGVYPM
	YTQSLDD		EYVEIRQV		FRVDPPMG		LLRGTKAL											YQVKYVSPV	QMRDVLGTF
	QSLDDYV		EYVTSTWV		GCYDPGSQ		LLRWGLTT											YTYSKVLGV	SLSKEVKSF
	LDDYVTT		EYVVLLFL		CCSDFDLH		LLSSDITA											SMIGLCACV	FQAGMRLYF
	DYVTTFD		FAPPCKPL		GNYDACLQ		LNDRFANY											KLLLWFNYL	LMKAPGTYH
	VTTFDDN		FAPTLWAR		VFPDTKPY		LNKRTQDF											FLLSGTAIA	RMFHFFEHE
	TFDDNMT		FAQALPVW		IFFDRYPD		LNVKMALD											KLFTDNNFL	FIYFGKKQY
	DDNMTIN		FCALARKM		IHQDLDWN		LNWASQIY											QLNDYEQLL	QSRKEFMSM
	NMTINLE		FCHSKKKC		AMHDIIAA		LPEKDSWT											YLLGDSDSV	LGFDVVAYF
	TINLELN		FCTTPCSG		IIYDSDWN		LPIQKETW											MLWMAEIPL	LMSIVSSLH
	NLELNMD		FCVQPEKG		PIYDVLQM		LPLPNFSS											HAFLCLFLL	VQQESSFVM
	ELNMDEL		FDQGWGPI		GHTDAVWG		LPLVDTHS											WLMWFIISI	KLIADSIDF
	NMDELHK		FFCFAWYL		GHTDAVWG		LPNFSSLN											VMVKINPTL	TVSPSAPTY
	DELHKTS		FFSVLIAR		NGGDLMYH		LPQGWKGS											KLDYWSFQL	KQIQRVETW
	LHKTSLP		FFTELDGV		FYHDAKEI		LQAQIQEQ											FLIDLAFLI	RTWHYCGSY
	KTSLPGV		FGYGAKDV		FINDQYEK		LQDEIQNM											IVWEKKSLV	VLQSAANMY
	SLPGVTF		FHYVTGMT		YHMDALIG		LQDSGLEV											GILTVVWTA	FQLYSDLAH
	PGVTFKQ		FIPVENLE		IVYDIAQV		LQDSVDFS											IVAALVFLI	GVFPINESF
	VTFKQWW		FKIRMYVG		GPWDPPDN		LQEAEEWY											IMFTCMDPL	VLIEVNPPF
	FKQWWNN		FKTWLKAK		YGQDVRKW		LQEEIAFL											ALFSGVSWI	MYKKAEASF
	QWWNNQI		FLADGGCS		NFYDETYD		LQEEMLQR											YLYETYHLI	LLRDKDGVY
	WNNQISR		FLATCING		YGMDKQTG		LQELNDRF											GLFPVSIPI	MVCHRILTY
	NQISRGN		FLEVVTST		MANDLPPY		LQINSRWW											FVFRSPFIV	MVQYTRNSF
	ISRGNVK		FLLALLSC		YWRDIKKT		LQREEAEN											VLQAVGACV	MVYKLVLLF
	RGNVKPH		FLLLADAR		YFRDLFNN		LQSFRQDV											VLYDEFVTI	KSIEQHPVV
	NVKPHYR		FLTRVEAQ		QMADGNQA		LQVLTLNI											YLFYFLHWL	GLFPQLSAI
	KPHYRTE		FLVGQLFT		IPGDTMTT		LRDVRQQY											NMISDTIFV	RQAELSKAY
	HYRTEGH		FLVQAWKS		KVTDRHIW		LREKLQEE											FLLMDALKL	IVVDNTSAF
	RTEGHFM		FNILGGWV		AFVDNYGV		LREYQDLL											YLACELLPA	AQLYAYAGF
	EGHFMEF		FNSSGCPE		LPIDTQYY		LRGTKALT											FLDQVPFSV	HLPGFGTAF
	HFMEFTR		FQVAHLHA		SNWDRYGN		LRPSTSRS											FLYGALYLA	TIMAAILAY
	MEFTRDT		FQYSPGQR		TAADTCII		LRQAKQES											ILLLDQVLV	QLFIKDYRY
	FTRDTAA		FREVPCHR		NIGDVQVM		LRQHLLRW											FVVYNLTGV	AEVRPVVSY
	RDTAASV		FRVGLHEY		CTQDGPLY		LRRQVDQL											FTSSFYNYV	TVRPGNKGY
	TAASVAS		FSPRRHWT		MNSDHHSK		LRSSVPGV											YLLEMLWRL	YNFATCGIF
	ASVASEI		FSYDTRCF		PCPDTAPP		LRWGLTTP											ALAPVFAFL	AAHARFVAA
	VASEISH		FTAAVTSP		SCPDPKCQ		LSEAANRN											FMQEIPTFL	SFAEIHQAF
	SEISHSP		FTAGYSGG		WDWDRTTR		LSSDITAS											YLDQVPFSV	RMFEKSTHH
	ISHSPAR		FTEAMTRY		SIHDVAFH		LTAALRDV											KMIYDLNAV	CQLIIQAFE
	HSPARDF		FTFSPRRH		QRHDGKLW		LTCEVDAL											LLMGCDIVL	LTIACRVSL
	PARDFLV		FTPSPVVV		TYSDNQPG		LTEAVQKI											LLGTFTWTL	RMMGKNIFY
	RDFLVRG		FTTLPALS		NHFDSGSC		LTEEAELE											SMFLMTATL	FQNVNRITY
	FLVRGAV		FVAPGERP		NFSDTGNF		LTEEKIKA											KLLTKPWDV	FAISYCRAF
	VRGAVGS		FVGAGLAG		MCDDRISM		LTEVIPLT											IIWGELFGV	QAFEAGIDF
	GAVGSGK		FVLNNTRP		IECDIRIQ		LTKDRCKP											LLNILTIAV	YRFRFRSVY
	VGSGKST		FVPCHRPS		NMGDFDPN		LTMVTQLV											YILYIVFCI	SNAAIGAVF
	SGKSTGL		FVSLLAPG		LRQDWQAY		LTNAVLVP											LLLFHETGV	YARAGSSSH
	KSTGLPY		FVVTSTWV		QCRDYVIS		LTNDKARV											FLLALLSCI	ISKNAFSCM
	TGLPYHL		FWEGVFTG		PNSDWNAP		LTNTTNQK											ALMDLLMFS	LQRKYGGAL
	LPYHLSK		FYGKAIPL		MGDDVYQQ		LTTPDKKH											FLYGALALA	EQFWCGIPY
	YHLSKRG		GACYSIEP		TDMDGVQC		LVDFRELN											VLLGVVFGV	RPRLHSISF
	LSKRGRV		GADTAACG		DMCDRLYF		LVDTHSKR											VLADDVYPL	GLRWHVRAF
	KRGRVLM		GAGLAGAA		IANDQGNR		LVGKLNWA											YLANGGFLI	LQLTAVFAY
	GRVLMLE		GAGNNTLH		WPKDRVMI		LVIHPISP											VLNPYMPSV	YQPEREKVY
	VLMLEPT		GALVAFKI		AIADHLFW		LVKLWYQL											AMFTAALNI	WQGPSAAAY
	MLEPTRP		GAPLGGAA		QVFDNGSI		LVNQIIEQ											LLMTSLQYA	YLKKWLNSF
	EPTRPLT		GAPPCVIG		YYFDNVSS		LVSAGIRK											YILRGLLEA	MQRSGMLSL
	TRPLTDN		GAPTYSWG		YGADVHAF		LWYQLEKE											FLRYLLFGI	SMISRHCCI
	PLTDNMH		GAVQNEIT		YSFDDQHV		LYEEEMRE											MLCMFIPSV	NQQVTNSKY
	TDNMHKQ		GAVQWMNR		QFIDSNPN		LYVGSDLE											KLAEAIFKL	EFFDGGLTF
	NMHKQLR		GAVYTFYG		TPFDRNFA		MALDIEIA											ALLGAWPAV	MMQVWIQPL
	HKQLRSE		GAYMSKAH		PRHDLPPY		MARHLREY											FLSSSALAV	AQEDDQYVF
	QLRSEPF		GCIITSLT		HWHDRSAD		MDDLYVGS											LLSCISVPV	GQVQLKKPY
	RSEPFNC		GCNCSIYP		FIMDNCEE		MDGPKVKQ											LLLDDFVEI	NQQGITPNY
	EPFNCFP		GCPERLAS		PHGDNRTA		MDSSTSAA											FILDALAQA	NLITLAVSF
	FNCFPTL		GCPLPPPK		MKCDIDIR		MEENFAVE											FLYGALLLA	QQLYTSPSF
	CFPTLRM		GCPPDSDA		MKCDIDIR		MEKEGKIS											FLSDSEAEA	RQGSTPLAL
	PTLRMRG		GCSFSIFL		TCADKRTI		MFGGPGTA											KMHDVIAPA	LSIFFIVVA
	LRMRGKS		GCTTPCSG		CCIDEFDK		MKEEMARH											FLGTSISGV	RMLPKLAEF
	MRGKSTF		GCTWMNST		MGCDQEYK		MKRHGLDN											FTSAVLLLL	HIGPGRAFY
	GKSTFGS		GCVPCVRE		SFSDHYTH		MKSRNLTK											EMFGGTPAV	RMNAVSTIL
	STFGSSP		GDFHYVTG		AAIDWGKM		MLQREEAE											KLLPDTAAV	TMKHKKATY
	FGSSPIT		GDPPQPEY		AIGDHFYK		MMKSRNLT											YLFQWNDNV	YLPTQQDVL
	SSPITVM		GEECSQHL		VMHDLRKM		MNAWVAWR											VVLSWAPPV	FQYEHEQTF
	PITVMTS		GEGAVQWM		NSNDMKTN		MRELRRQV											ALAAIENYV	RINEGWPAY
	TVMTSGF		GEIPFYGK		LYHDIAQQ		MREMEENF											ILWENNIKL	SSNPVMSRF
	MTSGFAL		GENCGYRR		FFSDKGPH		MRGAHTND											YLEGLIHEV	VMKRNFIDF
	SGFALHH		GEPGDPDL		VIQDFINA		MRLREKLQ											LMIIPLINV	RTKAIGLNF
	FALHHFA		GERCDLED		NFADFSQF		MSITDCRE											ALWGFFPVL	TQWCSRSVY
	LHHFARN		GERPSGMF		NAKDVAHW		MSTRSVSS											FLAVGGVLL	YFRNSGMTY
	HFARNIA		GEVPSTED		FITDDFHD		MTKILEPF											RLARAIIEL	TSGKYFSTF
	ARNIAEV		GFADLMGY		YKSDQWKP		MVHSLVPK											TLGVYDYLV	FLFMDRDAL
	NIAEVKT		GFGAYMSK		YVWDVNSR		MVNQALVP											SLVSKHWEL	LQALSNLIL
	AEVKTYD		GFTKVCGA		KPCDPQVI		MVTQLVPK											FLGMESCGI	LMNNLDTLF
	VKTYDFV		GGAARALA		HFMDPPPE		NASLARLD											ALWDVPSPA	GMNSRSTSL
	TYDFVII		GGAYDIII		FASDHAPH		NAWVAWRN											VLLLITHYA	AAVKAGAAL
	DFVIIDE		GGCSGGAY		CPRDIANV		NCAKKIVS											KMNNDVFFM	RGRAATMAL
	VIIDECH		GGDIYHSV		NRQDRFHD		NCAYKTTQ											TLARGFPFV	LLLLVAPAY
	IDECHVN		GGPLTNSR		FIWDLITP		NCYQSYST											RLQSLQTYV	RSHAAIGAY
	ECHVNDA		GGQIVGGV		PMPDSYPT		NDALRQAK											AMFTTMYNI	LMMMLPATL
	HVNDASA		GGRAAICG		LYCDRYLC		NDGRTPGS											FLLALLSCL	KQYNVTQAF
	NDASAIA		GGSAGHTV		INIDLNIN		NDIQKLVG											IIMDEAHFL	SIIQEKLGY
	ASAIAFR		GGVVLVGL		CGMDHTEK		NDKARVEV											RLASLLTYA	TQIQTRRSF
	AIAFRNL		GGWVAAQL		HFSDKPQP		NDRFANYI											AMYVAIQAV	KLTEAITAA
	AFRNLLF		GHITGHRM		MHVDDFVA		NDVKQLTE											MLLNVQTLI	KLRKKSSFY
	RNLLFEH		GHRMAWDM		LFCDNHKK		NEKVELQE											KMIPLLFIL	AQNAISTTF
	LLFEHEF		GHTVSGFV		LRADWKQW		NEQVDKLV											LMGHFSWWT	RSSMKLLSY
	FEHEFEG		GHVKNGTM		TIIDATKC		NESLERQM											ALSEGVYRI	YQYGDNLIL
	HEFEGKV		GHYVQMVI		IKHDLKMN		NETPGIRY											FLAVFQSAT	EIKTGISSF
	FEGKVLK		GIDPNIRT		VRTDITYP		NETSQHHD											LLAPITAYA	HTAEIQQFF
	GKVLKVS		GIMHTRCH		QCADHLQA		NFAVEAAN											LLLNTTLTV	ALMEITSRY
	VLKVSAT		GINAVAYY		CVGDMADT		NFNTQATN											FLPKAAYAL	KLRETGAPL
	KVSATPP		GIPFVSCQ		CVLDKSWC		NGMNAWVA											GLHAAAPHL	TLITGNMSF
	SATPPGR		GIQYLAGL		YFNDSQRQ		NGQTNCYQ											KILSVLAPL	SQHNHRPGY
	TPPGREV		GITGDNTT		KSVDWWAY		NIPCSALL											FVASFRLFA	ATNNLGFMY
	PGREVEF		GIVPAKSV		GGADACIH		NKGRQKVV											VLIAGIILL	KTFSAHNLF
	REVEFTT		GIYRFVAP		GGVDQIHI		NKHIIVAC											ALIDFLAAV	RVFPGDHFY
	VEFTTQF		GKAIPLEV		INGDTPNV		NKILLAEL											AMGPTLIGL	YTAVVPLVY
	FTTQFPV		GKFLADGG		LPCDYTAN		NLAEDIMR											ATIWQLLAF	ITHTGEKPY
	TQFPVKL		GKLPATQL		AWHDQDET		NLCNIPCS											AVGFFPTGV	IQDEIVAAY
	FPVKLKI		GKSTKVPA		THYDAKKQ		NLDSLPLV											FAFKDLFVV	FIVEHINAM
	VKLKIEE		GKVLIDIL		VPRDMRRC		NLKTGKYA											FAMTVPLLI	KIFFRPTTI
	LKIEEAL		GLAGAAIG		SNMDNMFE		NLQEAEEW											FMIDWILDA	SLYNTVATL
	IEEALSF		GLEVVTST		KVFDAIMN		NLTKDRCK											FQNWGIESI	WSILRQRCW
	EALSFQE		GLGKVLID		HDDDHPGM		NMKEEMAR											FTASVSTVV	RLKTATYTF
	LSFQEFV		GLLRFCAL		QMLDPANY		NNDALRQA											GLQGIYVLV	SQEAEFTGY
	FQEFVSL		GLMALTLS		VRFDVHDV		NNETPGIR											GLTNGSHYV	YISKVFEHV
	EFVSLQG		GLPVCQDH		YTVDSPIC		NPDIVIYQ											GVYGGLCLA	WRFDSHLAF
	VSLQGTG		GLPVSARR		CDQDAQNP		NPYNTPVF											HLTRVGPYL	KVYGRYSAV
	LQGTGAN		GLQDCTML		IMMDLKKC		NPYVPVHF											IISDLSIFI	AFMATNKAY
	GTGANAD		GLRDLAVA		DFGDAINW		NQIIEQLI											ILYAHLHKL	KWMILAAEL
	GANADVI		GLSTLPGN		QMLDMGFA		NQKTELQA											ITDWLNFTL	KQSSFLSSL
	NADVISC		GLYHVTND		RYFDPANG		NQMMKSRN											IVAPYLFWL	RSTLANGWY
	DVISCGD		GMMLAEQF		YIIDDFVV		NRCKGTDV											KLFSDISAI	SVKEDLVAY
	ISCGDNI		GMVSKGWR		VDDDMACH		NREILKEP											KLLGQINLV	RVRGAVTGM
	CGDNILV		GNASRCWV		DCSDCWLP		NRETKLGK											KQFCLSILL	YQRALHTSI
	DNILVYV		GNITRVES		RGWDDTYV		NRNNDALR											LLGTWMFSV	AVASLLDEY
	ILVYVAS		GNLPGCSF		VTFDDHDT		NRNTDGST											LMVPGAAPV	AVREATAAF
	VYVASYN		GNNTLHCP		GEFDPTNY		NSRWWCND											LQNFCQHLV	LVAPHMAMM
	VASYNDV		GNPAIASL		YYYDGDVG		NTDGSTDY											MQIDGGEGV	RMFKRVFNM
	SYNDVDS		GNWFGCTW		MDRDHKRW		NTFVHESL											RMMETWHPL	MLHCYESYM
	NDVDSLG		GPADGMVS		AVMDNRLH		NTLQSFRQ											RVYAHVRSV	LAKKSYVVF
	VDSLGKL		GPDQRPYC		TVWDWELM		NTPPLVKL											SLFPEFSEL	RVPVSCAVY
	SLGKLLV		GPGEGAVQ		NYIDKVRF		NTPVFAIK											SLIIPNVTL	FIKNKIHLL
	GKLLVQK		GPLLCPAG		FFPDDPPT		NTQATNRN											TMLLGVFTV	WKFDSRLAF
	LLVQKGY		GPLWILQA		FCVDYAKR		NTRTNEKV											VLIDESAGI	LEVNNPTPF
	VQKGYKV		GPRLGVRA		MPTDNFIE		NTTNQKTE											VLQQVSNGV	RIYHEFLSL
	KGYKVSK		GPVIQMYT		NPQDKVHP		NVACKNGQ											VLSGYIASV	SQMGLSCAL
	YKVSKID		GQLDLSGW		MNDDHNKR		NVKMALDI											YVYPDNLPV	FTRRLAGTF
	VSKIDGR		GRDAVILL		AIYDICRR		NVLPQGWK											YLIKQILFV	RMGAAVTPY
	KIDGRTM		GRDKNQVE		VINDGLFY		NWASQIYP											KLTEAITAA	FTAMQALDY
	DGRTMKS		GREILLGP		FKMDNVLI		NWVCAAKF											FLKDVMVEI	YSHGTGTGY
	RTMKSGG		GREVPCHR		MTIDKNTK		NYCNQMMK											FLCTADAAV	EMCDDTVTY
	MKSGGTE		GRKPARLI		FSHDHPTD		NYIDKVRF											FLLRSIIVA	LLFLPKAAY
	SGGTEII		GRRLARGS		FDSDWNPQ		NYQDTIGR											LLVQRVTSV	MQRKHGGML
	GTEIITE		GRTGRGKP		FYTDVEHT		NYRGYSLG											GLSDRVVFV	KLAEIFQPF
	EIITEGT		GRTWAQPG		QLVDWTMQ		PAGLKKKK											FLARLIWWL	WCMQHLPSY
	ITEGTSV		GSGKSTKV		AYGDMNHE		PAHKGIGG											FVDTMSIYI	WQQVPFCSH
	EGTSVKK		GSGPDQRP		FHGDVYLT		PAIFQSSM											LLMLLPTAL	IQVNKGVAY
	TSVKKHF		GSPPSVAS		AYGDMNHE		PAILVHTP											LQLGFSTGV	RVMAPRALL
	VKKHFIV		GSQLPCEP		WRIDTYLD		PCSALLSS											SLCSCICTV	LMFKHLLHP
	KHFIVAT		GSSGGPLL		PVMDAQYK		PDIVIYQY											MMIDDFGTA	MACHRVLTY
	FIVATNI		GSSSTSGI		CDFDIAGN		PDKKHQKE											ATYGIIVPV	LLFNSSFCI
	VATNIIE		GSVTVPHP		YTADRSMM		PDKSESEL											YLFPGPVTA	PQRAAMAAQ
	TNIIENG		GSWSTVSS		IIFDSDWN		PDKWTVQP											YLWPGPVTA	GMFNMLSTV
	IIENGVT		GTHGLVSF		GKHDVGAY		PDLTAALR											LLFKTSVGV	VIQLNRKSY
	ENGVTID		GTPCSGSW		GTADGGMM		PEKDSWTV											YLIKLIEPV	QRAAMAAQL
	GVTIDID		GTTDRSGA		IIFDSDWN		PENPYNTP											FILIFNIIV	AAFLDDNAF
	TIDIDVV		GVEHRLEA		IIFDSDWN		PEWEFVNT											SISPIDWSV	NIAAPYLPF
	DIDVVVD		GVLAALAA		NATDNKII		PFHGYQLE											FMAYTTSHI	ISLICGHSY
	DVVVDFG		GVLTTSCG		QLMDHSNM		PFKKQNPD											KLSCAVHLI	RVLDCRTAF
	VVDFGTK		GVNYATGN		MPQDWDRV		PFKNLKTG											MLLAYLVRI	KLYPNVDFY
	DFGTKVV		GVPCHRPS		YYKDILPC		PGHLVIHP											RLRSSVPGV	VQYRGLYQI
	GTKVVPV		GVPPLRAW		YKNDVKNR		PGIKVRQL											KLKDVLLQV	FRVVKPNSF
	KVVPVLD		GVRATRKT		KATDDYHY		PGIRYQYN											YLGDEILEV	ITAGYNRYY
	VPVLDVD		GVRLHRFA		PMADRSMM		PGMDGPKV											KLTPLCVTL	QQSEARRML
	VLDVDNR		GVRTITTG		VTMDGRVN		PGSRNLCN											ILDQVPFSV	RIYSHIAPY
	DVDNRAV		GVVCAAIL		TVNDRLMH		PGTASRPS											SLDSLVHLL	AVFDGCVVY
	DNRAVQY		GVVTSTWV		ITNDGATI		PGVRLLQD											YLFTFTIYT	VVYRGTTTY
	RAVQYNK		GVWRVDGI		WVMDSREH		PHPAGLKK											YAMCLNTFV	LGKCGSCVY
	VQYNKTV		GVYLLPRR		ITNDGATI		PIETVPVK											LLNPCLINV	FSNFSTSHI
	YNKTVVS		GWFTAGYS		YTQDCPLA		PIHDHDHP											MIIMLIPTV	YTVRGTGKY
	KTVVSYG		GWLLSPRG		RFPDAWLM		PIHHHHHH											ILAKFLHWL	FVNRYGVAY
	VVSYGER		GYIPLVGA		FMIDTYRL		PIQKETWE											YMPSVVETL	MQLQLNCAY
	SYGERIQ		GYRRCRAS		LHDDSCYC		PISPIETV											RLVDDFLLV	AQRELFFTL
	GERIQKL		GYTGDFDS		FVDDTNVY		PIVLPEKD											FLYGAALLA	FLKNRFEAL
	RIQKLGR		HAPTGSGK		FFDDDYDY		PKFKLPIQ											ELMMTTIGV	YVCPSEIPL
	QKLGRVG		HARKAVTH		CSCDGRHL		PKVKQWPL											GALDVSASV	ILLRKGHVF
	LGRVGRH		HAVGIFRA		KGMDKMIQ		PLDEDFRK											FLGRYMSAL	CYMHVSDFY
	RVGRHKE		HCTTPCSG		QLKDQYFM		PLPNFSSL											YLLMHLVSL	SLPPNFSSL
	GRHKEGV		HDSPDAEL		RIRDVQCT		PLTEEAEL											NLWNGIVPT	GECIKTCVF
	HKEGVAL		HFLSQTKQ		VFRDDVCF		PLTEEKIK											IVGAETFYV	FQKDAKVLF
	EGVALRI		HGAGTRTI		QHGDRITI		PLTNTTNQ											FLSLMSLSI	VYQFKSVEF
	VALRIGQ		HGLSAFSL		HVYDLCKG		PLVDTHSK											FLHYCNSYA	HLCGLLCAF
	LRIGQTN		HGLVSFLV		MAGDQKII		PLVKLWYQ											LMMTTIGVV	GAIDLCRHF
	IGQTNKT		HGPTPLLY		SIYDVAFH		PNCAYKTT											GLADAFILL	YMHGSIHEV
	QTNKTLV		HGVRVLED		IEGDMIVC		PNFSSLNL											YVLDHLIVV	IQKNPDGSW
	NKTLVEI		HHNLVYST		KPHDDCTV		PPLVKLWY											GLLGSLVGA	TMLYNKMEF
	TLVEIPE		HIDAHFLS		KNGDHFSY		PQGWKGSP											VILAGPMPV	RQMKSGGRF
	VEIPEMV		HIDLLVGS		RPHDIFRQ		PSINNETP											VLTHGLASV	ILYDTGSSW
	IPEMVAT		HKFNSSGC		TAVDWHFE		PSSSRSYV											ALSNGIPPV	SLKKVYTFF
	EMVATEA		HLEVVTST		QGYDKYDV		PVFAIKKK											LIMIYFFII	GVGAPTTTY
	VATEAAF		HLHAPTGS		RIKDHIQN		PVHFDASV											YLRGHTESI	HMMKDEPVV
	TEAAFLC		HLHQNIVD		VRCDQDAQ		PVHGVYYD											KLVYLIVGV	LTMVAGAVW
	AAFLCFM		HLNSTALN		TKIDIIRM		PVKLKPGM											GLEAYIQGI	ALAAAGAAY
	FLCFMYN		HNGLRDLA		CSPDKMIG		PVNTFVHE											RMIAISAKV	IMKIGIGVL
	CFMYNLP		HPDATYSR		GMCDIDIR		PYNTPVFA											ALQEAYYRA	TVFIRFPHY
	MYNLPVT		HPNIEEVA		WDVDDWDN		PYVGSGLY											GLYPAQIKA	KTLKYSNKI
	NLPVTTQ		HPTLVFDI		FYPDSYDT		PYVPVHFD											GMSLLEYGV	SQMPPQKIM
	PVTTQSV		HPVTKYIM		HGHDYVKK		QAKQESTE											NLDDVYSYI	MTRVTNNVY
	TTQSVST		HQNIVDVQ		VRHDDSWP		QANKHIIV											VVFLHVTYV	ILQDRIRMY
	QSVSTTL		HREVPCHR		KVNDTIQI		QAQIQEQH											FTMRLLSPV	KLEGKIVQY
	VSTTLLE		HRFAPPCK		IVKDHLMY		QAQPDKSE											YLYGLSPAI	QEKKILMNF
	TTLLENA		HSAKSKFG		GNDDVHII		QATNRNTD											SLPSYAAYA	EVHYSGINY
	LLENATL		HSKKKCDE		NTMDVFVK		QATWIPEW											NMVPFFPPV	YTYPCIPEY
	ENATLLQ		HSTDATSI		RHPDVRKC		QAVCSQKN											WLVHKQWFL	LLGEHGVAF
	ATLLQAR		HSYSPGEI		TGFDVNIV		QAWIRGCR											ALAWSLQML	WQQWDRQSL
	LLQARTM		HVGPGEGA		CTVDGSPH		QDEIQNMK											ALFDGAKPL	KLMPGSIYV
	QARTMAQ		HVPCHRPS		MGGDHPSF		QDLLNVKM											AMAGSIDLL	EIAQHGAWY
	RTMAQFE		HVVTSTWV		AFQDVGAC		QDSGLEVN											CLVSGLSSL	ANISTILYF
	MAQFELS		HYPCTINY		YYIDTNAL		QDSVDFSL											FLYVVCSLA	EQNWDWNRY
	QFELSYF		HYQDVLKE		LVDDNYFY		QDTIGRLQ											GLLEAGNSL	AIIDYIAYM
	ELSYFYT		HYVPESDA		YTPDCSSN		QDVDNASL											GLLFGAAGV	GQTGVIADY
	SYFYTIN		IAAAGQLD		SCYDLSCH		QEAEEWYK											HQFTSNPEV	IIYYQLAGY
	FYTINFV		IASLMAFT		QAWDRMLQ		QEEIAFLK											IVLSHILPL	VAGGTSSVY
	TINFVRF		IASWAIKW		MFFDALYD		QEEMLQRE											LIGFALFGV	RLYYDSMSY
	NFVRFDG		IAYFSMVG		NYQDTIGR		QELNDRFA											LLGPVIGML	WQFAIHYSF
	VRFDGSM		ICESAGVQ		YKDDWNKV		QELQAQIQ											LLNNSLGSV	EISSTFNRF
	FDGSMHP		IDILAGYG		LMMDKYPG		QEPFKNLK											LTIVFVPEV	YEFLQPILL
	GSMHPVI		IDTLTCGF		TFTDHVML		QEQHVQID											MVFGRFSFA	LQRFSVAPM
	MHPVIHD		IEANLLWR		DHGDMTNR		QESTEYRR											PLFPGITRV	AGVASADPV
	PVIHDKL		IFRAAVCT		FGGDGGNY		QGKSRLGD											SLGQYIYET	FMAYTTSHI
	IHDKLKR		IGGAGNNT		KPCDTMKV		QGQGQWTY											SLKDVLVSV	KVYWAGIEF
	DKLKRFK		IGGHYVQM		NPPDHDPI		QGQWTYQI											SLYEKSGSV	AQRPAKYSY
	LKRFKLH		IGSVGLGK		KVPDCFQR		QGWKGSPA											SMFERDFHF	NLKLYGAEF
	RFKLHTC		IGTVLDQA		HWPDMLIE		QHLLRWGL											VLSPTIGHV	GMRDVSFEL
	KLHTCET		IICDECHS		AWNDIKKV		QHMDSSTS											YLAENTFVV	NQRETTVVW
	HTCETFL		IITSLTGR		NVYDVAMK		QHRTKIEE											YLYASFCTV	KQWGWFALL
	CETFLNK		IKARAACR		KIRDWYQK		QHVQIDVD											YMKPGSSPL	LLFFLALSI
	TFLNKLA		IKGGRHLI		YNSDDNVF		QIDVDVSK											YMYAVSGAL	GMHHLYREY
	LNKLAIP		IKLGALTG		FFGDDFIP		QIIEQLIK											YVFTLLFQL	NIMEFCKAY
	KLAIPNK		IKSLTERL		NPYDTDKM		QINSRWWC											AAAWYLWEV	YTSDYFISY
	AIPNKGL		ILAGYGAG		NEADQRQY		QIQEQHVQ											RLYDLTRYA	LAPFNFLVF
	PNKGLSS		ILGGWVAA		NYQDGNLN		QIYPGIKV											KLQVELDNV	CPRIFSHSF
	KGLSSWL		ILNAASLA		VDIDYFMK		QIYQEPFK											VLTDFKTWL	YLGTPNNTY
	LSSWLTS		ILQASLLK		DAHDRMDC		QKEPPFLW											LLYAHINAL	LLVAPAYSF
	SWLTSGE		ILRRHVGP		LTYDYQFD		QKETWETW											YLAKLTALV	RLMATKNIY
	LTSGEYK		ILSSLTVT		VHVDKRIT		QKITTESI											QLANAIFKL	GQFGSGWTW
	SGEYKRL		IMFAPTLW		GTPDTPAC		QKLVGKLN											FVFILTAIL	IMDASSFTL
	EYKRLGY		IMTCMSAD		AHADGDCF		QKNVACKN											FLTREILWA	ALMEVTHVL
	KRLGYIA		INALSNSL		VPADWWDK		QKQGQGQW											FMDGTMSQV	FMGRLGPEY
	LGYIAED		INGLPVSA		LYLDCVMH		QKTELQAI											LIMFEQYFI	SLIVKCMPY
	YIAEDAG		INSVWKDL		NNPDQKPA		QKVVPLTN											GLNPTAILL	YIDNTTSWY
	AEDAGIR		IPDREVLY		TTCDRIKQ		QLCKLLRG											YLGPRVCWL	VNIKYNPHI
	DAGIRIP		IPFYGKAI		IRCDMEDI		QLEKEPIV											ILNPYMPSV	LLSLEIVFF
	GIRIPFV		IPKARRPE		CGVDKAIF		QLGIPHPA											HLFYSAVLL	AILSLNLRI
	RIPFVCK		IPLVGAPL		NMFDPALI		QLIKKEKV											DLAEWVPRV	AAMAAQLQA
	PFVCKEI		IPPLNVRG		QKGDYPQA		QLKGQGKS											FLPDTRFGV	ILRHSTAHL
	VCKEIPD		IQRLHGLS		IPTDTSNM		QLTEAVQK											FMYSDFHFI	RQGWARAML
	KEIPDSL		IREVPCHR		GHGDAVWG		QLTNDKAR											YLMPGPVTA	MLDQFGVSY
	IPDSLHE		IRMYVGGV		MTNDKTAK		QMMKSRNL											ALAPSTMKI	KSAQFPFHF
	DSLHEEI		IRQVGDFH		YYRDEFSH		QMREMEEN											FVDFVIHGL	VVAVGGLAI
	LHEEIWH		IRTEEAIY		PKYDRITN		QNKILLAE											AMDLVLAAV	VQTVRTQVY
	EEIWHIV		ISGIQYLA		AFQDVAQN		QNMKEEMA											ILFCFLAAV	TMAHRKPTY
	IWHIVVA		ISQAEAAL		NTIDPSHP		QNPDIVIY											YMPYVFTLL	LISIRILYY
	HIVVAHK		ISWCLWWL		KRFDFDYT		QPDKSESE											GILGFVFTL	EALAMCLPY
	VVAHKGD		ITAEAAGR		VSTDYDMC		QPIVLPEK											LLFGYAVYV	SVIDHIHYM
	AHKGDSG		ITAYAQQT		HLMDQPNR		QQNKILLA											LLFGYPVAV	LQKIPLQWF
	KGDSGIG		ITGHRMAW		WPVDVSQI		QQYESVAA											LMTFWNPPV	LLTQSNAGF
	DSGIGRL		ITGHVKNG		RRWDQTAD		QREEAENT											QLLQANPIL	QVIEYLKPY
	GIGRLTS		ITLPQDAV		ATPDTPAC		QSFRQDVD											GILTVILGV	VTTQRQSVY
	GRLTSVQ		ITLTHPVT		KNVDARWT		QSLTCEVD											WLVHRQWFL	LACYRFVKF
	LTSVQAA		ITPRCLVD		SNWDRYQD		QSSMTKIL											LMVDSFDPV	RQLESRLGY
	SVQAAKV		ITRVESEN		TRIDRWFL		QSYSTMSI											KMMLFYMDL	ITFHNQRDF
	QAAKVVY		ITSCSSNV		ATPDTPAC		QTNCYQSY											LLMRTTWAL	GLYSSTVPV
	AKVVYTL		ITTGSPIT		NPFDDIIP		QVDKLVSA											FVGKTVWFV	LTVVPLMAF
	VVYTLQT		ITYSTYGK		KWADGKMI		QVDQLTND											LLLISMYAL	MPYVFTLLF
	YTLQTDV		IVSTAAQT		NYKDWQSA		QVINETSQ											MMKTYIEFV	YAMAIRQAI
	LQTDVHS		IVVTSTWV		FSYDGRWK		QVIPYNQS											GLFVSLPVV	STLRTLKPY
	TDVHSIA		IYGACYSI		GRWDRVCS		QVQSLTCE											LLAGFMAYM	SSMNSDAAY
	VHSIART		IYQCCDLD		SHSDVMMT		QWPLTEEK											FLTSVINRV	SLRPNDIVY
	SIARTLA		KALGLLQT		VNIDGAHA		QWTYQIYQ											VLFSGPSPL	TQRKKTLGF
	ARTLACI		KANLLSVE		FHMDSETH		QYALGIIQ											FLPDTRFAV	ILGRYLPEF
	TLACINR		KARRPEGR		YVKDRYFV		QYESVAAK											LLDPLYFEV	KLNENIIRF
	ACINRRI		KAVDFIPV		CDADHSFT		QYMDDLYV											LLPGVAHSI	YVRGYLRGY
	INRRIAD		KCDELAAK		FYPDGGDQ		QYNVLPQG											FLTPLSVTL	LQMLGENVL
	RRIADEQ		KCLIRLKP		DDCDRGYH		RCELAAAM											MLFDQGTLV	TTSDFFVNY
	IADEQMK		KCPCQVPS		GDFDPNNI		RCKGTDVQ											YLVAYQATV	LSIFKISSL
	DEQMKQS		KCTTPCSG		TGPDYYSQ		RCKPVNTF											SQDEVLFLV	VLDMFRTAF
	QMKQSHF		KEVKAAAS		YFNDVSLM		RDGQVINE											RLMRTNFLI	FQNVNKITY
	KQSHFEA		KFPGGGQI		MKHDVNLG		RDNLAEDI											IMLVSLDTV	YQKVGMQKY
	SHFEAAT		KGGRKPAR		NSHDLTYF		RDVRQQYE											YMWLGARYL	EIVAEYITY
	FEAATGR		KGKWVPGA		QTQDQPME		REEAENTL											KLINTLFHA	IASTLIVTI
	AATGRAF		KGWRLLAP		AIMDKMRV		REILKEPV											ILYQVPFSV	ASAAHLAAY
	TGRAFSF		KHMWNFIS		QVVDPIQT		REKLQEEM											GMLECGFPT	LLAAVASSY
	RAFSFTN		KIMSGEVP		YTFDKAKQ		RELNKRTQ											KQLESVMYL	YTLNNGVAM
	FSFTNYS		KKKCDELA		CSVDPPGC		RELRRQVD											KQMEDGHTL	WLGARYLEF
	FTNYSIQ		KKNKRNTN		YIYDKMRL		REMEENFA											FMLPKQDIV	LVRHYFRYI
	NYSIQSI		KKTPMGFS		FTTDWLGT		RETGSSKY											SLVNGVVRL	SSSGMDAYY
	SIQSIFD		KLGVPPLR		MPNDFLSF		RETKLGKA											ALHGSVEEL	MAKQSQTPL
	QSIFDTL		KLKLTPIA		SGMDNDFH		RETNLDSL											FGAQMGWPV	CSANNSHHY
	IFDTLKA		KLPLAVMG		WGTDVNVA		REYQDLLN											FLTQNFGPV	IVFATAARY
	DTLKANY		KLTPIAAA		RVCDLIMT		RFANYIDK											FLYDRIAST	GMFGGCFAA
	LKANYAT		KMIGGHYV		HRRDRQAF		RFLEQQNK											KILSVFFLA	LQSLENVAY
	ANYATKH		KNEVFCVQ		ISRDWHGV		RGAHTNDV											LIIDEIGYL	VQLDWQGDY
	YATKHTK		KPAIIPDR		CGADWVFL		RGTKALTE											LLHDIGKPV	QTNLYNLLY
	TKHTKEN		KPARLIVF		FRVDHDTI		RGYSLGNW											SQMGLSCAL	RQIRMTSTI
	HTKENIA		KPDYEPPV		YHSDDYIK		RHGLDNYR											SVIDHIHYM	SGYEGRVPL
	KENIAVL		KPGIYRFV		DAQDANQC		RHLREYQD											TLYEAVRKV	TTFPVNGGY
	NIAVLQQ		KPTLHGPT		VTGDTVYN		RISLPLPN											VLSDLCNFL	EIKDRILSY
	AVLQQAK		KQKALGLL		MTADDQRY		RKLLEGEE											YFDDVTAFL	KVAAAGVSY
	LQQAKDQ		KQSGENLP		PMFDGKVP		RKLVDFRE											LLFNKVTLA	YLHDPLTPY
	QAKDQLL		KREVPCHR		AYVDMRKI		RKVESLQE											LLATSIFKL	ISKKAKGWF
	KDQLLEF		KRVYYLTR		VIYDMLNA		RKYTAFTI											FLFEMLKGV	FMKVKFEAL
	QLLEFSN		KSKKTPMG		NGADYRDM		RLDLERKV											QLWTALVSL	MTAAQIRRY
	LEFSNLA		KSRRFAQA		TSRDCPIF		RLGDLYEE											MLIEVILTA	YQCYNAVKM
	FSNLAKD		KTPCSGSW		DGFDQNVN		RLLQDSVD											EMADYIFFV	KSYEHQTPF
	NLAKDQD		KTSERSQP		PSRDNHFA		RLQDEIQN											NLFDIPLLT	MMKTYIEFV
	AKDQDVT		KVKANLLS		TFPDYGDV		RLREKLQE											YTINCLLYI	FVRQCFNPM
	DQDVTGI		KVPAAYAA		KFNDPHVK		RLRSSVPG											RLVDAMVYT	AMMWRIAQL
	DVTGIIQ		KVPCHRPS		IEPDMMGV		RMFGGPGT											SLTALSAGV	IMDEPTSSL
	TGIIQDF		KVTFDRLQ		VAPDWTDI		RMRGAHTN											SLNLTIVSV	KQFKQDAKY
	IIQDFNH		KVVILDSF		YIMDNKLA		RNLCNIPC											LLSNTLAEL	VVQDPKNVY
	QDFNHLE		KVVTSTWV		YNQDSCLQ		RNLTKDRC											GLFPQLSAI	EASTWLDIF
	FNHLETI		KWVPGAVY		RRKDQMQP		RNNDALRQ											AMPGVLSYV	STSRSYMSF
	HLETIYL		KYIMTCMS		IVYDSCNS		RNRCKGTD											YMDDVVLGV	YIYDTAFKY
	TIYLQSD		KYLFNWAV		DWNDVQGR		RNTDGSTD											RLPLVLPAV	NSRSTSLSM
	YLQSDSE		LAAGVGIY		TYSDVGGC		RPSSSRSY											FLFPDTRYV	YAYNSSLLY
	QSDSEVA		LAAKLVAL		FKHDSFVP		RPSTSRSL											FVANFSMEL	IQFMHEQGY
	DSEVAKH		LAALAAYC		KFCDYGKA		RQAGFLGL											MMATIGIAL	WLKHIEKNY
	EVAKHLK		LAGLSTLP		HNHDLGEN		RQAKQEST											ALWYFFPVL	WLPMTVAAM
	AKHLKLK		LAGTHGLV		PDHDPIHD		RQDVDNAS											ALYKGFQFI	KMARLGKGY
	HLKLKSH		LAHGVRVL		TTVDINTQ		RQHLLRWG											YLDVDLHPA	VLLEARQAY
	KLKSHWN		LALLSCLT		AMQDRCLN		RQHMDSST											FLFPDTRAV	ISRMLINRF
	KSHWNKS		LALPQRAY		QFWDASKT		RQKVVPLT											LITNYLPSV	SVKERGPAY
	HWNKSQI		LAPGAKQN		FRPDQRFL		RQLCKLLR											SLLSVLLSM	TMKEGWIVY
	NKSQITR		LATRSFGS		HDFDHRDR		RQMREMEE											YLVAYQATL	YGSWFGLIY
	SQITRDI		LAVAVEPV		FNPDSMCE		RQQYESVA											LLSKNTFYL	REILFHNTM
	ITRDIII		LAVFGPLW		ITRDHMGS		RQVDQLTN											KMDLGVPLL	LQIPFAMQM
	RDIIIAL		LCECYDAG		HWADDDGN		RQVQSLTC											SIVCIVAAV	MIEPRTLQY
	IIIALSV		LCSALYVG		KYKDAIHF		RRMFGGPG											KVLSIMAFI	FILTAILFF
	IALSVLI		LCTTPCSG		VGNDDVHI		RRQVDQLT											QLAKLMATL	GLVECNNHY
	LSVLIGG		LDCEIYGA		HSDDTVYH		RRQVQSLT											ILFTFLHLA	MMLPATLAF
	VLIGGGW		LDGVRLHR		RWIDFDND		RSSAVRLR											YLYVHSPAL	KMCTDKMSF
	IGGGWML		LDLPPIIQ		GLHDYHDI		RSSVPGVR											GLFQEAYPL	AVYKTYGQY
	GGWMLAT		LDLSGWFT		GSIDNDFC		RSVSSSSY											SLRNVLAAV	HSNLNDATY
	WMLATYF		LDMIAGAH		GSIDNDFC		RSYVTTST											NIIDWQFAI	FLMRNAIQY
	LATYFKD		LDPQARVA		RMVDENCV		RTFLIKTV											ALSLIIVSV	ILRQNMIAL
	TYFKDKF		LDQAETAG		GSIDNDFC		RTKIEELR											GLYCYFTHL	RVYNNTARY
	FKDKFNE		LDSFDPLV		PPTDAYYK		RTNEKVEL											ILDIAGFEI	ALSAGVGAV
	DKFNEPV		LEDNVTPI		QYSDVNNR		RTPGSRNL											RMFGMPTAL	MLRVYNNTA
	FNEPVYF		LEFWEGVF		PPQDAFTT		RTYSLGSA											YQVAYQATV	KLTQGRQTY
	PVYFQGK		LEGEPGDP		PPQDAFTT		RVEVERDN											YLSAKITTL	IQQLPETYF
	YFQGKKN		LEQALDCE		TPTDKRIF		RVNVVNGK											YLDLALMSV	IQAGVDRFY
	QGKKNQK		LETFWAKH		ILCDTCPR		RVQVVNGK											TLFIGSHVV	VQGPGGSTY
	KKNQKHK		LETTMRSP		NSTDVHII		RWGLTTPD											ALYACVLAA	LFAGSIAAY
	NQKHKLK		LEVVTSTW		ILCDTCPR		RWWCNDGR											FVLAAVYRI	TVLDVGDAY
	KHKLKMR		LFAGVDAE		YARDKRFQ		RYQYNVLP											ALLDRDCRV	EILWDVIPF
	KLKMREA		LFNWAVRT		RVTDIIMQ		SAASSSNY											TVIHLEWLL	KVRGRLLAL
	KMREARG		LFYHHKFN		PEMDIQNP		SAGIRKIL											LLAKMLFYL	MTVFSYKAF
	REARGAR		LGALTGTY		TVIDTPGF		SALLSSDI											ILFSYDELV	FSFMYIESI
	ARGARGQ		LGIGTVLD		TNWDDMEK		SALRPSTS											VLLFLAFVV	VMSQEDNHF
	GARGQYE		LGKVIDTL		VTPDKRQI		SAVRLRSS											LLAPGPLFV	KMIDGIGRF
	RGQYEVA		LGLLQTAS		ITTDFPLY		SDGNGMNA											TLLCVLAAL	AVHGYYIGY
	QYEVAAE		LGNIIMFA		PIPDDGIY		SDGYYGDS											MMCPFLFLM	LMNELGVPF
	EVAAEPE		LGVRVCEK		TNWDDMEK		SDITASVN											FIRDCSVAL	RSLIIVLLF
	AAEPEAL		LHCPTDCF		FYRDIISI		SDLEIGQH											YLLPGFVLT	PLKVKDIPF
	EPEALEH		LHEYPVGS		PNFDVEYT		SEAANRNN											MLLAFMTLV	YLCEDTITY
	EALEHYF		LHTPGCVP		KNIDNFLN		SELVNQII											YLLEQLNNL	ILQEMSETY
	LEHYFGS		LHVWIPPL		QIADIHVA		SESELVNQ											KLLRNEWTL	IQNALEKAL
	HYFGSAY		LIAFASRG		TPGDTQPN		SFRQDVDN											ALAAATPMV	YVYFYDLSY
	FGSAYNN		LIARDQLE		ARCDFALF		SGALTNAV											LIMEFNSLL	KLFMALVAF
	SAYNNKG		LIFCHSKK		NFADYFQE		SGAMVNQA											YLFPGPVYV	VQLQEYDTY
	YNNKGKR		LIHLHQNI		KITDHRNV		SGLTMVTQ											TLLCLIPTA	EVVDMLSTY
	NKGKRKG		LINTNGSW		ATMDSPPH		SGTWMVHS											FLNGSCGSV	FAHDDRYLY
	GKRKGTT		LIRLKPTL		YFGDFNLP		SGVFVNNG											KLFGSLAFV	TWIDIEGRF
	RKGTTRG		LITWGADT		YYKDAMEQ		SGVNVVNG											HIFYQLANV	MQQSGDEAF
	GTTRGMG		LIVFPDLG		TGNDITTP		SGVQVVNG											SLFSLLLVI	VMSELFDTL
	TRGMGAK		LKAKLMPQ		RRPDHPDF		SINNETPG											FLRFGDFKL	RAVEPGTVL
	GMGAKSR		LKATCTAN		IMADIRAQ		SITDCRET											LLAVAVYAV	NQATTKTTF
	GAKSRKF		LKGSSGGP		ASLDCYNH		SIVIWGKT											LQYDLWNVV	GQWDGWVWL
	KSRKFIN		LKVPYFVR		KTIDQIHK		SKFADLSE											LMQWWSDYV	MLIEVILTA
	RKFINMY		LLADARVC		YILDQTNV		SKIGPENP											YLVSIFLHL	VSHCRATEY
	FINMYGF		LLAPITAY		FRGDRCKT		SKLLATVV											AIMTRCLAV	ISANANFSY
	NMYGFDP		LLARGGRA		QHQDCSPL		SKPDLTAA											FLAGVPSAV	HLKRTILAL
	YGFDPTD		LLCPAGHA		GYRDIVNI		SKRTFLIK											FVGVIILGV	VISDLFPSF
	FDPTDFS		LLEVVTST		GVHDTVVN		SKYPNCAY											LQDSVDFSL	TQFESLKIY
	PTDFSYI		LLFLLLAD		NGYDSTQQ		SLADVQAV											AMLAGTAVV	KSNRIPFLY
	DFSYIRF		LLFNILGG		THLDTTQQ		SLARLDLE											AMQTMLFTM	TQFAGVVTV
	SYIRFVD		LLGCIITS		HSKDYIHR		SLERQMRE											FLLDYEGTL	YTGAMTSKF
	IRFVDPL		LLGPADGM		KMNDAFGG		SLGNWVCA											KLGIGNSPV	FMRERQLPQ
	FVDPLTG		LLISQAEA		AHLDCQAQ		SLGSALRP											LMQCWQLLA	LLAGRSCGM
	DPLTGHT		LLLAAGVG		QRLDMVPH		SLPLPNFS											RMPEAAPPV	RIYRKGNPL
	LTGHTID		LLLALPQR		SMHDCVSV		SLPLVDTH											SLWKDGAPL	KSNEKNMDF
	GHTIDES		LLLAVFGP		YTKDHTVR		SLQEEIAF											TVLEKNVTV	IQGTLAKAY
	TIDESTN		LLLFAGVD		HLPDVCVN		SLTCEVDA											WTFTPTTPL	GMYCRCSHG
	DESTNAP		LLLLLALP		RYADVIVH		SMTKILEP											YLARNAVPV	YRTAVCGLY
	STNAPID		LLLTTTQW		FFADATSH		SNFNTQAT											YLKKKNHPL	SIQDNQVAY
	NAPIDLV		LLMCAVHP		KMQDDNQV		SNYCNQMM											YLNKIQNSL	YQNEVTPEY
	PIDLVQH		LLQTASRQ		KINDQFAG		SPAIFQSS											YLRQRQAAL	FLKDVMESM
	DLVQHEF		LLRIPQAI		YDGDVGNY		SPIETVPV											FLNISWFYI	ELIKAMNHF
	VQHEFGK		LLSCLTVP		WGLDFGDC		SQHHDDLE											AINGVMWTV	KMFHGGLRY
	HEFGKVR		LLSPRGSR		NKVDGMNA		SQIYPGIK											LLDLFGPEV	KLLNRVIGY
	FGKVRTR		LLWRQEMG		YRPDMMSL		SQKNVACK											ALMGAVTSL	FVHSGFIYF
	KVRTRML		LMGYIPLV		VSQDNFGF		SQKYPIVQ											KTWGQYWQV	IEVKYSPMY
	RTRMLID		LMPQLPGI		GKMDPVAY		SQNDPIVQ											SLSAYNIKL	KIISEIGQL
	RMLIDDE		LMTHFFSV		YPPDYNPE		SQNGPIVQ											FLSAADDLV	QMLPGYFRF
	LIDDEIE		LNCNDSLN		MSGDHLHN		SQNIPIVQ											FIISTLNKI	RARIKTRLF
	DDEIEPQ		LNNTRPPL		RIPDHQRT		SQNKPIVQ											ILSPTAPSV	KIGVICSSY
	EIEPQSL		LNTGWLAG		VHADAPTN		SQNPPIVQ											NIAEYIAGL	CLLSHTLAY
	EPQSLST		LPAILSPG		QTADQTPG		SQNPYIVQ											TLSRHIFMA	ELACAVPFY
	QSLSTHT		LPAPNYTF		FCDDCDRG		SQNSPIVQ											VILPACAFV	ELYPTVNTY
	LSTHTTI		LPATQLRR		LMFDHNGK		SQNVPIVQ											ALIYFLQCI	ILSPHNVVT
	THTTIHA		LPCSFTTL		FIKDYPVV		SQNYAIVQ											GLYSSTVPV	ITMVNSLTY
	TTIHAYL		LPGCSFSI		RKNDLIIW		SQNYDIVQ											YLPLSVFII	KIFEYGFTF
	IHAYLVN		LPGIPFVS		PMADGHTD		SQNYKIVQ											FLLLADARV	RSMAPHPNM
	AYLVNSG		LPGNPAIA		RRDDAYWP		SQNYPKVQ											YLSEEMMEL	YFNTHDVYF
	LVNSGTK		LPINALSN		RGGDGPMC		SQYALGII											FLYGALLAA	LMQWWSDYV
	NSGTKKV		LPPIIQRL		NIADGGFT		SRISLPLP											KLVSISNFI	NIREIEEHM
	GTKKVLK		LPQDAVSR		NIADGGFT		SRLGDLYE											RLEELLPAV	VMAPSTEHI
	KKVLKVD		LPQRAYAL		RPADNYDN		SRNLCNIP											SVLLWMASV	KTIQGGLGW
	VLKVDLT		LPRRGPRL		WVFDSVNA		SRNLTKDR											FLMAPDLYV	RERIRYFHY
	KVDLTPH		LPVWARPD		APPDGYPI		SRPSSSRS											MTPSPFYTV	ALRDGRLQL
	DLTPHSS		LPYIEQGM		KFFDNKTG		SRSYVTTS											RLNDWDFVV	TVIYRGTTF
	TPHSSLR		LPYLVAYQ		TPIDYARQ		SRVNVVNG											VVMSWAPPV	IQRDQVTDY
	HSSLRAS		LQVLDSHY		DWMDEMKV		SRVQVVNG											FLLGLLVHV	AQIGIFAPV
	SLRASEK		LRAWRHRA		GGYDGGYV		SRWWCNDG											FLFLAWIML	KQFDTYNLW
	RASEKST		LRAYMNTP		PKTDMDNQ		SSAVRLRS											TLACFVLAA	LLFILFYFA
	SEKSTAI		LRDIWDWI		GIADGHRM		SSDITASV											TMADLVYAL	IIMEEGNSI
	KSTAIMG		LREEVSFR		YVYDMLAG		SSKYPNCA											LMLVAHYAI	WTALMFAAY
	TAIMGFP		LRHHNLVY		RGNDTFVT		SSMTKILE											FIAPLGFSL	ILGVFRRPF
	IMGFPER		LRKLGVPP		LYQDKFPF		SSNYCNQM											RLYPDAPPL	VSRDFDDVY
	GFPEREN		LRKSRRFA		MVYDSPLC		SSRSYVTT											YLVSSLSEI	KQRCALPSL
	PERENEL		LRRLHQWI		PFIDKKPT		SSSNYCNQ											KSFFWFNEV	KVGITGFCY
	RENELRQ		LSAFSLHS		IMLDIYAI		SSSRSYVT											VMLDWGIEL	TSEHGGRAY
	NELRQTG		LSGWFTAG		CDPDSYHR		SSSSYRRM											RLQEALAVV	PQNGQFIHF
	LRQTGMA		LSPGALVV		FWRDQRGL		SSSYRRMF											ALLEACLRV	PMFAVGLLF
	QTGMAVP		LSPRPISY		TVQDGQQV		SSTSAASS											RLYDYFTRV	NYGQVVAAL
	GMAVPVA		LSPYYKRY		IMLDQMDP		SSVPGVRL											KIADDRIVV	FVIGGMTGV
	AVPVAYD		LSQTKQSG		WLRDMAQQ		SSYRRMFG											LMMILPAAL	FVSVYFSDY
	PVAYDQL		LSTGCVVI		QNTDAHKR		STDYGILQ											IMLEGETKL	YMYRVWSPL
	AYDQLPP		LSTGLIHL		RIPDTRVH		STEYRRQV											KLYIALCKV	QTIVFIWFI
	DQLPPKN		LSTTGEIP		GNHDDPTG		STKWRKLV											VLMLVAHYA	GLVRALTAF
	LPPKNED		LTCYIKAR		YASDYFDQ		STLLIENS											YIGEVLVSV	GMLSSLHTL
	PKNEDLT		LTDPSHIT		DFWDGFEI		STMSITDC											KLMPGSIYV	RVRAAMKPI
	NEDLTFE		LTESTLST		FMVDTDIV		STRSVSSS											YMWLGARFL	ILAAELKCF
	LTFEGES		LTGRDKNQ		KAIDMCPK		STRTYSLG											FMMVLPGAA	GMQIRGFVY
	FEGESLF		LTHIDAHF		VCADCSAP		STSAASSS											VILAGPIPV	FALRFAGTF
	GESLFKG		LTHPVTKY		FAHDDSVM		SVAAKNLQ											GLLASAPGI	FMIDWILDA
	SLFKGPR		LTLSPYYK		LHLDYNFN		SVDFSLAD											WLLWPVTLA	FERGVINVF
	FKGPRDY		LTPLRDWA		RWGDYDSH		SVNCAKKI											LLLHSLTPL	EVREFLGSY
	GPRDYNP		LTPPHSAK		FARDTGNI		SVPGVRLL											KLVDICDRI	VMLDWGIEL
	RDYNPIS		LTSMLTDP		VNQDDPNV		SVPLDEDF											FLQEALNIA	QGWKGSPAI
	YNPISST		LTTSCGNT		AYLDQYLW		SVSSSSYR											NLWNTFTRL	FTNDSIISH
	PISSTIC		LTTSQTLL		NKQDWVDG		SVTVLDVG											ILMYPTTLL	ISCQIYNAL
	SSTICHL		LTTTQWQV		CTPDTFKS		SWTVNDIQ											FIVVATAAV	SLNQTVHSL
	TICHLTN		LTVPASAY		HIHDKEGT		SYRRMFGG											ALAPWQQAV	VQGYERIMY
	CHLTNES		LTVTQLLR		LRNDPMMS		SYSTMSIT											GLAATSFPL	ATIWQLLAF
	LTNESDG		LVAEEDER		FGDDFIPN		SYVTTSTR											GLLDNTEPA	AMIDRLHQT
	NESDGHT		LVAFKIMS		CPVDASGC		TAAAKFER											GMLFGAAGV	ILGDTAWDF
	SDGHTTS		LVALGINA		YNSDGYGG		TAALRDVR											HLGNVKYLV	SLTALSAGV
	GHTTSLY		LVETWKKP		YLPDVWTI		TAFTIPSI											KVAELVWFL	SLISDQLLM
	TTSLYGI		LVFFCFAW		KYCDPDSY		TASRPSSS											NQNDNEETV	IAIEFKSRF
	SLYGIGF		LVGAPLGG		RPHDYQPL		TASVNCAK											SLGDPLHQA	RADSMMLGY
	YGIGFGP		LVGLMALT		APVDFGYV		TCEVDALK											TLYCVHQEI	ILRPLGIEY
	IGFGPFI		LVILNAAS		TTDDHCQE		TDCRETGS											VLYCVHQEI	WQTDTTIPL
	FGPFIIT		LVNLLPAI		TTHDLTFR		TDGSTDYG											VLYCVHQHI	FINKLNGAM
	PFIITNK		LVSFLVFF		QDIDIMDI		TDSQYALG											YHLGGIEGL	ISRNTVKRY
	IITNKHL		LVVLATAT		SPMDQHSQ		TDVQAWIR											YLHIHPFKI	AENGWGFYF
	TNKHLFR		LVVTSTWV		RHDDSWPF		TDYGILQI											YMREVGAAL	IQTHCEVGY
	KHLFRRN		LWARMILM		TITDTCDR		TEAVQKIT											QLFKYVPSA	RVRLSMLTV
	LFRRNNG		LWHYPCTI		ADGDCFVF		TEEAELEL											LLLDYMTST	RPRRASSPF
	RRNNGTL		LWILQASL		HNDDEQYA		TEEKIKAL											AMAAQLQAV	KSRCGSLGY
	NNGTLLV		LWMMLLIS		HNDDEQYA		TEFKNTRT											VLMEAQQGI	EYSYYSSMY
	GTLLVQS		LWWLQYFL		IRKDRHYR		TEMEKEGK											FLYGALRLA	GIFGAIAGF
	LLVQSLH		LYDVVTKL		PARDQHDT		TESIVIWG											LMAAILAYT	AMAAAAAPY
	VQSLHGV		LYGNEGCG		NRFDQLFD		TEVIPLTE											RLITVNPIV	LSASVFYRG
	SLHGVFK		LYREFDEM		IPMDPEHV		TEYRRQVQ											ALYGALLLA	FAAAAARTL
	HGVFKVK		LYRLGAVQ		DNYDNFVL		TEYWQATW											VLLPFYETL	RLFFIDWEY
	VFKVKNT		LYVGDLCG		MRSDPFVP		TFLIKTVE											LVIGVAFLA	RLIWSHHHI
	KVKNTTT		MAFTAAVT		CNIDEVKN		TFVHESLA											KMDIGVPLL	KLYVNGKAY
	KNTTTLQ		MALTLSPY		IMSDPAMR		TGKYARMR											YTQDELINV	EIIPKIKAY
	TTTLQQH		MALYDVVT		CGDDNGLM		TGSSKYPN											LTFWQIDYL	FLCDDTITY
	TLQQHLI		MCAVHPTL		RKPDQVFQ		THSKRTFL											VLDDGIYRI	IIIPLSVSI
	QQHLIDG		MDECSQHL		RTADKGWQ		TIGRLQDE											YTAFTIPSI	YIFRNTINM
	HLIDGRD		MEEASQHL		MGADRSMM		TIPSINNE											ALFGYPVYV	LLDAHIPQL
	IDGRDMI		MEECDQHL		HYDDFFER		TKALTEVI											FLAASALGV	SQLEMCEKY
	GRDMIII		MEECEQHL		NTPDSGCV		TKDRCKPV											FLALVSNRV	GLGGDASAY
	DMIIIRM		MEECFQHL		AIQDKKNF		TKIEELRQ											YLWPGPVTV	VMETENALF
	IIIRMPK		MEECGQHL		AMVDVIFA		TKILEPFK											RLIDFLKDV	ITASKDLCF
	IRMPKDF		MEECHQHL		WSLDNKTC		TKKLVVQP											ILMQVPFSV	MQFKLGIPK
	MPKDFPP		MEECIQHL		DDCDISYH		TKLGKAGY											ILAKDFLLV	LSSIGIPAY
	KDFPPFP		MEECKQHL		HATDEKYN		TKVKVVQP											YLALLEACL	EGIEGRIAY
	FPPFPQK		MEECLQHL		CDIDIRPG		TKVLKVQP											SLDAKQWSV	AVMLVHTYY
	PFPQKLK		MEECMQHL		FAQDVGRM		TKWRKLVD											ILSDDMLNI	FVHTLLKTY
	PQKLKFR		MEECNQHL		AVCDIPPR		TLQSFRQD											GVFHTMWHV	MAAAAFPAL
	KLKFREP		MEECPQHL		CCGDDNGL		TMSITDCR											FVVALIPLV	TTILGLLPM
	KFREPQR		MEECQQHL		IIQDTTNS		TMVTQLVP											YVLHFACLV	LENENILHG
	REPQREE		MEECRQHL		SIIDCTGT		TNAVLVPK											SLFLPKLVV	FLRGRAYGI
	PQREERI		MEECSPHL		NMDDSGFF		TNCYQSYS											VLFTVLAIV	SEKTHIHIF
	REERICL		MEECWQHL		PPTDLTHF		TNDKARVE											ILTDGPERV	IFQPQNGQF
	ERICLVT		MEECYQHL		SINDMFHE		TNDVKQLT											AMWLLLLSI	LMLADHPEY
	ICLVTTN		MEEDSQHL		TDVDYRVM		TNEKVELQ											LLYNGAYHL	QARQMVQAM
	LVTTNFQ		MEEESQHL		GFMDVISI		TNESLERQ											MLSVVGFLV	FRHSVVVPY
	TTNFQTK		MEEFSQHL		TPYDYSQS		TNKGRQKV											GLIACLIFV	VRNTTARAF
	NFQTKSM		MEEGSQHL		SWRDGMAF		TNLDSLPL											FQWSDDPFI	AMQDPNPEV
	QTKSMSS		MEEHSQHL		GTYDGSWA		TNQKTELQ											GIFCFRILL	KQRGGYAQF
	KSMSSMV		MEEISQHL		NPDDYTPV		TNRNTDGS											IILKALYML	SEIKRGLFF
	MSSMVSD		MEEKSQHL		NKLDHYAI		TNTTNQKT											YITDYSNDI	ELVDTTEMY
	SMVSDTS		MEELSQHL		TPIDRVFT		TPDKKHQK											FVILYLLAV	IAQLNRPAM
	VSDTSCT		MEEMSQHL		NFHDGRPL		TPGIRYQY											SIMETIDPV	FSPRLCRPF
	DTSCTFP		MEENSQHL		VVKDFMVQ		TPGSRNLC											LLMLVTPSM	YQKKNASVY
	SCTFPSS		MEEPSQHL		RHYDDFFE		TPKFKLPI											ILQDMRNTI	YGLGSTPLY
	TFPSSDG		MEEQSQHL		RKFDFDAC		TPPLVKLW											KLYDSVYLT	AMAAAGMMY
	PSSDGIF		MEERSQHL		NTVDNARI		TPVFAIKK											ILLAPLLSA	RTFGCSWEF
	SDGIFWK		MEESSQHL		LYTDNTAN		TQANKHII											VLCGIAWYV	YVPTEFWGF
	GIFWKHW		MEETSQHL		DYFDQLYA		TQATNRNT											FLNRFTTTL	RLAELIGPA
	FWKHWIQ		MEEVSQHL		TFGDKFTP		TRDGQVIN											ALDAYHASL	FPASHMATY
	KHWIQTK		MEEWSQHL		DWYDVKAP		TRSSAVRL											AMYRDMATI	SVIFYFISI
	WIQTKDG		MEEYSQHL		TANDLKCI		TRSVSSSS											ETVWPFFYA	RKAKIIRDY
	QTKDGQC		MEGCSQHL		VKLDNMNV		TRTNEKVE											FLGQADFSL	RMIESRMSK
	KDGQCGS		METKLITW		YGRDIPKM		TRTYSLGS											KLSDSKITV	TLASIGTAF
	GQCGSPL		MGECSQHL		FKFDDHEV		TSAASSSN											MTSELAALI	FTWYGIAAL
	CGSPLVS		MGFSYDTR		WPGDILAY		TSLLTLDD											RLDARLQVL	IVIIVLIVI
	SPLVSTR		MGGNITRV		VKLDNMNV		TSQHHDDL											SLVKHHMYV	SSQVKCCHY
	LVSTRDG		MGSSYGFQ		TYMDVMRE		TSTRTYSL											SVFELSNFA	QFAGGSFDF
	STRDGFI		MHTRCHCG		QGGDGFYG		TTESIVIW											WVIDTLNGI	YIYTRSFQM
	RDGFIVG		MIAGAHWG		TLADFCNI		TTNQKTEL											VMKLFTISV	HLAGYSGVL
	GFIVGIH		MILMTHFF		CDGDIVIF		TTPDKKHQ											LLSAGIFGA	YMTLQAVTF
	IVGIHSA		MLAEQFKQ		VKYDEFHD		TTQANKHI											ITMTTVYHI	NMIKMFSQI
	GIHSASN		MLEVVTST		FNPDYVEV		TTSTRTYS											QLMAEKLQL	RPRQRGIPF
	HSASNFT		MLVCGDDL		KFHDKGKF		TVETRDGQ											CIDGKWNPV	KINRSKTPY
	ASNFTNT		MMLLISQA		CVLDYFIK		TVLDVGDA											FLLRHLSSV	GSEELRSLY
	NFTNTNN		MMNWSPTT		LMLDCWQK		TVNDIQKL											FLAFLLFLV	RLKPVGSAY
	TNTNNYF		MNECSQHL		GFGDNRKN		TVPVKLKP											LLQEMVEYV	IAMESIVIW
	TNNYFTS		MNSTGFTK		RIGDYVQQ		TVQPIVLP											RLWHYPCTV	ESKMSFLPI
	NYFTSVP		MNTPGLPV		KMNDSMDT		TWETWWTE											ALMAITKNV	GQRVYSWVY
	FTSVPKN		MPECSQHL		FMVDNEAI		TWIPEWEF											VLLLVTHYA	EFINKFLEF
	SVPKNFM		MRECSQHL		HVKDANGN		TWMVHSLV											LLMNELLRV	LLWYRRGTF
	PKNFMEL		MRSPVFTD		IGPDNLPY		TWWTEYWQ											TLLFLKVPV	YMIKLAKEV
	NFMELLT		MSADLEVV		VVGDQTPI		TYQIYQEP											MIYGLIACL	KFNPMKTYI
	MELLTNQ		MSGEVPST		MNSDENKM		TYRKLLEG											RLCLDVPPV	SIRSMSRSI
	LLTNQEA		MSTNPKPQ		CAYDIAKA		TYSLGSAL											MLCGFSPAL	QLFPELECF
	TNQEAQQ		MTGYTGDF		KIMDHKNS		VAAKNLQE											RLIDRMLTA	ISLEAGQRF
	QEAQQWV		MTRYSAPP		MGTDSQNQ		VACEGNPY											LLFGAPVYV	HVKSTLNNA
	AQQWVSG		MTTDNLKC		IGLDFCKY		VACKNGQT											LLPFVQWFV	ATKDSFQSF
	QWVSGWR		MVPCHRPS		PVLDWFYD		VAWRNRCK											YLLDRGADI	NQECWDSVF
	VSGWRLN		MVVTSTWV		GTMDAQML		VCAAKFES											YTVAYQATV	KVFDKSLLY
	GWRLNAD		MWKCLIRL		GTMDAQML		VCSQKNVA											YALCTLLHL	IGKALHQVF
	RLNADSV		MWNFISGI		KTPDPKMN		VDALKGTN											FVAPYFESV	LAEQFSGEY
	NADSVLW		MWPLLLLL		VRRDNCPL		VDFRELNK											VTFDTLFMV	IPLQASLPF
	DSVLWGG		MWSGTFPI		ITNDRRNK		VDFSLADA											FTLDADLGI	QLFKYVPSA
	VLWGGHK		MYVGGVEH		IVWDVINE		VDGAANRE											KLWTSISCA	LLKPGGVQW
	WGGHKVF		NAASLAGT		CNVDSNKQ		VDKLVSAG											KLLWFLTGT	LSCSVCNSL
	HKVFMSK		NAVAYYRG		NGNDQTRR		VDNASLAR											SLLLVVEGV	GMAEDLQSL
	VFMSKPE		NAYTTGPC		PHVDVVVN		VDQLTNDK											GIFEDRAPV	FMGRIRSVY
	MSKPEEP		NCGYRRCR		ILYDIWNS		VDTHSKRT											FIHGGILYA	APRTLVYLL
	KPEEPFQ		NCSIYPGH		GPADVYTF		VDVSKPDL											DLMGYIPLV	TSNPKTPKY
	EEPFQPV		NCTTPCSG		YEFDEQGH		VEAANYQD											YIYYFFIRL	YQHLHTAPK
	PFQPVKE		NDCPNSSI		VGYDAMAG		VELQELND											TIWAANAGV	FIFNIIMSF
	QPVKEAT		NEITLTHP		MTQDVQKA		VERDNLAE											SVLLFLAFV	GMKRSFYVY
	VKEATQL		NFISGIQY		IVIDPKNP		VESLQEEI											KFLDWMIFI	LIIICCVSG
	EATQLMN		NGSWHLNS		ATVDKTVC		VETRDGQV											RAWGRRLMI	QSKSSLLHA
	TQLMNEL		NGTMRIVG		LMNDIKPI		VEVERDNL											GLMTAVYLV	MLYPLLWMF
	LMNELVY		NGVCWTVY		AVVDQQNV		VFAIKKKD											LLSALGLSV	VTNRHEEKF
	NELVYSQ		NHLTPLRD		LMADMVYV		VFGRCELA											YLYPGPVTV	SQTSYQYLI
	VYSQGEK		NHVSPTHY		PKIDPTVT		VFVNNGLV											LLGRNSFEV	NQLYLTVSF
	SQGEKRK		NIEEVALS		RRHDYWLL		VGKLNWAS											FQFICNLLL	QNHKKSAHF
	GEKRKWV		NIIMFAPT		RRHDYWLL		VGSDLEIG											ALDATGFVV	QSSINISGY
	KRKWVVE		NIRTGVRT		PIVDYSQT		VHESLADV											AMVDGVSVL	LLCKLSCAV
	KWVVEAL		NIVDVQYL		TGSDHTNP		VHGVYYDP											GLFGFVNFV	SLVMLLVHY
	VVEALSG		NKRNTNRR		VETDYTFP		VIHPISPI											KLIDVSKCI	RSNDTELNY
	EALSGNL		NLKCPCQV		PNRDFLTH		VINETSQH											MLVGHMPFM	LSSKNNEHY
	LSGNLRP		NLLPAILS		NIQDSRVH		VIPLTEEA											MQACPVDAI	LTSAQSGDY
	GNLRPVA		NLLSVEEA		NGFDFVID		VIWGKTPK											NLTEEMAAL	KVFFGPIYY
	LRPVAEC		NLVYSTTS		VFVDGAFQ		VIYQYMDD											RLREALCAV	ASIADILTY
	PVAECPS		NPSVAATL		IHGDKSQQ		VKLKPGMD											WMFRIRIIL	EQKGIQAWW
	AECPSQL		NQVEGEVQ		TTNDGRQS		VKLWYQLE											FTNSQIFNI	MVFQHFHLF
	CPSQLVT		NREVPCHR		VAIDGWPR		VKMALDIE											IIFWFSLEI	AVLLHEESM
	SQLVTKH		NRLIAFAS		CAADIQRQ		VKQLTEAV											HMIAGVFFT	LEADYVESM
	LVTKHVV		NRVAACLR		FPIDDRVQ		VKQWPLTE											LLALQQLEV	ALSTGAGAY
	TKHVVKG		NSSIVYEA		KMRDMGEM		VLDVGDAY											ALPDTVAPV	YLDDPDLKY
	HVVKGKC		NSSPPVVP		LPYDQSTW		VLPEKDSW											YQADLYTYL	TMRHKKATY
	VKGKCPL		NSTALNCN		SYSDHFTI		VLPQGWKG											MMAKEEELV	YELLRYNEY
	GKCPLFE		NTCVTQTV		NRWDETPK		VNCAKKIV											LLTYFCFVA	KVQEWYLSY
	CPLFELY		NTLHCPTD		QITDKQLM		VNDIQKLV											HMYFTFFDV	RIIPKNNHA
	LFELYLQ		NTLTCYIK		QNKDYSVF		VNQALVPK											AVNGVMWTV	RVATENIAV
	ELYLQLN		NTNGSWHL		RETDCGVH		VNQIIEQL											YQYVRLHEM	ISIPGDGKF
	YLQLNPE		NTPCSAHL		HVTDTGVG		VNTFVHES											NVLAWLYAA	ALTAGAGAY
	QLNPEKE		NTPCSGSW		KNYDPKVT		VNTPPLVK											AINGVCWTV	YVIKVSARV
	NPEKEAY		NTRPPLGN		VGFDHTVK		VPAHKGIG											TMFKIVYSL	KVMALPIPH
	EKEAYFK		NVDQDLVG		VFRDWNSR		VPGVRLLQ											YLYVDKNFI	VQIPEKKCF
	EAYFKPM		NVPCHRPS		NRYDQERF		VPLDEDFR											YLVAYKATV	FAPSYSAEM
	YFKPMMG		NVRGGRDA		IIKDQKAY		VPLTNTTN											KLCSPVFAI	RMYGISPWT
	KPMMGAY		NVSVAHDG		PSVDYCVV		VPVHFDAS											ELYSPLFLI	KFYGPFVDR
	MMGAYKP		NVVTSTWV		GTPDYIAP		VPVKLKPG											VLYPVIFIT	LIRNKRLSL
	GAYKPSR		NWAKVLVV		YPGDVFYL		VQAVCSQK											YLAPGPVTA	QGKCATCVY
	YKPSRLN		NWAVRTKL		FPDDPPTF		VQAWIRGC											CVMYASALV	ELNITSATY
	PSRLNRE		NWQKLETF		QGDDKRYF		VQIDVDVS											LLAFDTQPV	KAFNHASVK
	RLNREAF		NWSPTTAL		DRYDGMVG		VQKITTES											MIAAYTAAL	EIFPNIKIY
	NREAFLK		NWTRGERC		TRTDCSDN		VQLGIPHP											TMAMVLSIV	FHMDPSGTF
	EAFLKDI		NYATGNLP		FMVDARGG		VQPIVLPE											ALVELNSGV	KTIECSKEL
	FLKDILK		NYTFALWR		STFDTQIT		VQSLTCEV											TLWAIINTI	TMFEALPHI
	KDILKYA		NYTIFKIR		CMTDDKVD		VRFLEQQN											SLLTFMIAA	LIPFLILFI
	ILKYASE		PAAYAAQG		SRRDMYTI		VRLLQDSV											YLKAYQATV	SQKHFDTWW
	KYASEIE		PAEILRKS		FMNDAIEK		VRLRSSVP											CMFGVVSPA	LSDDAVVCY
	ASEIEIG		PAIASLMA		YLTDKGCN		VRQLCKLL											VLWAHGFEL	PQVLGGLSF
	EIEIGNV		PALSTGLI		SIMDHQVA		VRQQYESV											YLCPVLVFV	LQKVPHTRY
	EIGNVDC		PAPSGCPP		GMMDRDHK		VSAGIRKI											TLDAANHSI	LGKAVHQVF
	GNVDCDL		PCAAEEQK		YKGDVPTQ		VSDGNGMN											ALGLSAFGV	FLPPQIPVI
	VDCDLLE		PCEPEPDV		NAKDAVNW		VSKPDLTA											GLAAAVVAV	LQKGGVIVY
	CDLLELA		PCGIVPAK		LTYDIANN		VSSSSYRR											TIMGVIFLI	LNINKNGSF
	LLELAIS		PCQVPSPE		NNKDGSNH		VTDSQYAL											TIMAVLFVV	KSCLPACVY
	ELAISML		PCSGSWLR		NKDDYKII		VTNKGRQK											SLYDVEFDA	ALEPGFKDY
	AISMLVT		PCTINYTI		QTVDKVMG		VTTSTRTY											SLMNVDAAV	EFFGWAEGY
	SMLVTKL		PCTPLPAP		APRDPIPY		VTVLDVGD											WLMKNMDPL	FTERSDKSY
	LVTKLKA		PCTTPCSG		HPTDVDYR		VVAMPVVI											FLNEDHWFS	KQLELFWVI
	TKLKALG		PDLGVRVC		QKQDETVM		VVPLTNTT											SLPPNFSSL	WLKEKHEEL
	LKALGFP		PDYNPPLV		GGFDRMPP		VYYDPSKD											FMNEDHWFS	ANNKVYEAY
	ALGFPTV		PEFFTELD		HERDMHSA		WASQIYPG											FVTIYSHLL
	GFPTVNY		PEGRTWAQ		RPNDPVPI		WCNDGRTP											KMVELVHFL
	PTVNYIT		PEKGGRKP		FKRDPVWK		WEFVNTPP											SLSLHPLYV
	VNYITDP		PERLASCR		FGMDKIYE		WETWWTEY											LMWFIISIV
	YITDPEE		PFVSCQRG		GPIDAAFT		WEVQLGIP											KIMSIGFEA
	TDPEEIF		PGAATAFV		QFFDDSPT		WGKTPKFK											YQGKTVWFV
	PEEIFSA		PGAKQNVQ		QTQDHAKA		WGLTTPDK											ILAKAIFKL
	EIFSALN		PGALVVGV		RMQDYQDS		WIPEWEFV											FMDPGIFPR
	FSALNMK		PGDPDLSD		NFLDHIIA		WKGSPAIF											TLLDFAHGL
	ALNMKAA		PGEINRVA		QDRDWQRT		WMVHSLVP											SMGLITIAV
	NMKAAMG		PGGGQIVG		TFTDTMLP		WPLTEEKI											ALSSDGDTV
	KAAMGAL		PGQRVEFL		NLHDDSCY		WQATWIPE											FMVYVPLPA
	AMGALYK		PGYPWPLY		THTDKVPG		WRKLVDFR											FTSAVLLLV
	GALYKGK		PIDTTIMA		THTDKVPG		WRNRCKGT											GLLEQAAAV
	LYKGKKK		PIIQRLHG		NRMDQTSS		WTEYWQAT											GLSEGAYHV
	KGKKKEA		PINAYTTG		NYNDAAQE		WTVNDIQK											GMFGGCFAA
	KKKEALS		PISYANGS		AAWDGPTV		WTVQPIVL											LLDVPTAAV
	KEALSEL		PISYLKGS		KWQDRYGR		WTYQIYQE											VLADLGADV
	ALSELTL		PKGPVIQM		FLKDYIHI		WVAWRNRC											VLYCVHQRV
	SELTLDE		PKPCGIVP		NYPDPVSI		WVCAAKFE											VMACLVPAA
	LTLDEQE		PKPQKKNK		DKVDTVMM		WVPAHKGI											YLLALRYLA
	LDEQEAM		PKSPPVPP		GRWDVLIQ		WWCNDGRT											VLFTFVLLL
	EQEAMLK		PLARAAWE		ATFDGTAI		WWTEYWQA											YLYLTFYFT
	EAMLKAS		PLAVMGSS		MSDDPRYN		WYKSKFAD											LLLTLLATV
	MLKASCL		PLEVIKGG		AVIDCFAS		WYQLEKEP											KTMAMVLSI
	KASCLRL		PLEVVTST		LVCDECCS		YALGIIQA											AVVGFLLGV
	SCLRLYT		PLGGAARA		QASDTANY		YARMRGAH											YIVAYQATV
	LRLYTGK		PLGNWFGC		LCQDYDTI		YASSPGGV											LLNNYDVLV
	LYTGKLG		PLLLLLLA		QFGDEYDF		YCNQMMKS											FLLAKLTDI
	TGKLGIW		PLLREEVS		RRRDIQQT		YEEEMREL											MILAVVITL
	KLGIWNG		PLLYRLGA		MKTDIQRG		YELHPDKW											YLLAWKQVL
	GIWNGSL		PLNVRGGR		NIHDLKVN		YESVAAKN											CINGVMWTV
	WNGSLKA		PLPPPKSP		NVSDIFRY		YGILQINS											YTITVFLHL
	GSLKAEL		PLRDWAHN		VYYDISTA		YIDKVRFL											SLIYYQNEV
	LKAELRP		PLTDFDQG		NALDVYCP		YKSKFADL											MQVFFGYFA
	AELRPIE		PLTNSRGE		PDHDVVAM		YKTTQANK											KLNKMTVEL
	LRPIEKV		PPCKPLLR		LYGDQPPF		YMDDLYVG											ALATALTEA
	PIEKVEN		PPCVIGGA		DPFDQDDW		YNTPVFAI											FLDLPLPWA
	EKVENNK		PPDSDAES		PNIDPYDS		YNVLPQGW											GLLCLTLFV
	VENNKTR		PPGDPPQP		GWMDSMEA		YPGIKVRQ											RMDLGVPLL
	NNKTRTF		PPGSVTVP		QALDTGWN		YPNCAYKT											YMAKLHAYL
	KTRTFTA		PPHSAKSK		ATHDGPQS		YQDLLNVK											LLYLITNYL
	RTFTAAP		PPLEGEPG		HVFDKVKV		YQDTIGRL											LLYFVCLGV
	FTAAPID		PPLRAWRH		LKQDYPDW		YQEPFKNL											VLPATFAAV
	AAPIDTL		PPLVETWK		TDYDNIEI		YQIYQEPF											SLYFGGICV
	PIDTLLA		PPPKSPPV		TNFDKIGK		YQLEKEPI											FAGKTVWFV
	DTLLAGK		PPPRKKRT		KMNDQDRT		YQSYSTMS											FLAPDTRAV
	LLAGKVC		PPQPEYDL		LLCDTMTC		YQYMDDLY											FILDNPGFV
	AGKVCVD		PPSVASSS		RIADKAFY		YQYNVLPQ											SLVEMMWDL
	KVCVDDF		PPSWDQMW		ILQDHHKQ		YRGYSLGN											KLQPSDTLL
	CVDDFNN		PQAILDMI		QNGDFTRA		YRKLLEGE											GQWDGWVWL
	DDFNNQF		PQARVAIK		KRFDNRGG		YRRMFGGP											KIAPGIADI
	FNNQFYD		PQDVKFPG		CTFDSSGF		YRRQVQSL											FLQDESAYV
	NQFYDLN		PQKKNKRN		TFFDPRVS		YSLGNWVC											NIFMTLVPV
	FYDLNIK		PQLPGIPF		AATDGNFT		YSLGSALR											LMTGDTYTA
	DLNIKAP		PRCLVDYP		NTMDSQML		YSTMSITD											AMALSIVSL
	NIKAPWT		PREVPCHR		NTMDSQML		YTAFTIPS											ALPVYLMTL
	KAPWTVG		PRKKRTVV		NTMDSQML		YVDGAANR											FIYLALLEA
	PWTVGMT		PRPISYLK		RMWDLKRF		YVGSDLEI											SIYEVGIVL
	TVGMTKF		PRRHWTTQ		KHNDDEQY		YVPVHFDA											RLQFGPPPV
	GMTKFYQ		PRTCRNMW		KHNDDEQY		YVTNKGRQ											FLSAKTLTV
	TKFYQGW		PRWIWFCL		PINDTDAN		YVTTSTRT											CLSDEINHV
	FYQGWNE		PSGCPPDS		NKDDKKNM		YWQATWIP											CLTEYILWV
	QGWNELM		PSLKATCT		QYQDATAD		YYDPSKDL											FIVEHINAM
	WNELMEA		PSPEFFTE		IYADTFGD													FLIYFRSPL
	ELMEALP		PSPVVVGT		IYQDQEQR													RLDPRLAPV
	MEALPSG		PSWGPTDP		GKTDYYAR													FLMQIAILV
	ALPSGWV		PTDPRRRS		PHYDGIEA													ILLMTVTSI
	PSGWVYC		PTGSGKST		MERDYRAI													FLLRGPFEA
	GWVYCDA		PTHYVPES		TRKDFSHT													QIFEVYWYL
	VYCDADG		PTLWARMI		QFTDEQGN													RLNDFLGLL
	CDADGSQ		PTPLLYRL		PPTDTRFR													NLVPMVATV
	ADGSQFD		PTSGDVVV		PTNDPTVK													NVMLVTLPV
	GSQFDSS		PTYSWGEN		SWHDVQVS													GMFNMLSTV
	QFDSSLT		PVCQDHLE		PSRDYSHY													ALWGAFPVL
	DSSLTPF		PVENLETT		QLCDFNPK													GLLTVCYVL
	SLTPFLI		PVGSQLPC		KTGDWKKH													SLSSIRFHI
	TPFLINA		PVPCHRPS		ALYDICFR													YLMTLMKGA
	FLINAVL		PVPPPRKK		KWIDFVRG													IVLEFFMMV
	INAVLKV		PVRRRGDS		IPHDPEFG													ILAQVPFSV
	AVLKVRL		PVSARRGR		LVADVHQY													WLDQVPFSV
	LKVRLAF		PVVFSQME		LIIDIKCT													SISGVLWTV
	VRLAFME		PVVHGCPL		YCHDLGER													LMWLSYFVA
	LAFMEEW		PVVPQSFQ		LLNDNIFH													FLLSLGIHL
	FMEEWDI		PVVTSTWV		TAHDDRGI													FLHDVENFL
	EEWDIGE		PVVVGTTD		GRGDTPGH													SLIAIIKGV
	WDIGEQM		PVYCFTPS		WRLDCAQL													LLSLFSTLV
	IGEQMLR		PWITPRCL		WDADKFEH													AMAKAAAAV
	EQMLRNL		PYYKRYIS		NITDRWIL													FLGSCICFI
	MLRNLYT		QAEAALEN		FDFDACNE													MLLALIAVL
	RNLYTEI		QAETAGAR		ITIDMAIL													YLMPGPVTV
	LYTEIVY		QALDCEIY		CIFDLATG													QLFSFFEEV
	TEIVYTP		QALPVWAR		MRADPALC													LMMSCISCI
	IVYTPIL		QASLLKVP		AENDVIGC													YLFFYRKSV
	YTPILTP		QCCDLDPQ		TPPDLQFI													ILIRLTLLL
	PILTPDG		QDAVSRTQ		YRPDLRMA													TIIALLFAL
	LTPDGTI		QDVLKEVK		DPIDGAMN													FVLPHWYMA
	PDGTIIK		QEMGGNIT		TKVDNAMS													VIHDYICWL
	GTIIKKH		QFKQKALG		KNPDSKMM													FQYYGIDWV
	IIKKHKG		QGSRSLTP		VIDDTNIT													LTAALFLLV
	KKHKGNN		QGWGPISY		ICDDGAVI													YQVNNLEEI
	HKGNNSG		QGYKVLVL		RFIDFFKR													SMAMTCIAV
	GNNSGQP		QHLPYIEQ		AMRDLAQC													YLLGRPPNA
	NSGQPST		QIVGGVYL		FVNDIFER													AIVGGLAEL
	GQPSTVV		QKKVTFDR		NVTDQAIA													LLTEVETYV
	PSTVVDN		QKLETFWA		LARDIHHI													LTVKHMANV
	TVVDNTL		QKLPINAL		YYFDAAEA													NMNNDSYYF
	VDNTLMV		QLAAPGAA		QCPDGAFE													SLGQHIYET
	NTLMVII		QLEVVTST		KRPDFKQQ													IISYIILFI
	LMVIIAM		QLFTFSPR		RHCDLQVR													RLGAVILFV
	VIIAMLY		QLLRRLHQ		NYLDPRIT													MIGNYFSGV
	IAMLYTC		QLPCEPEP		YKLDFKMP													ILMILIEGI
	MLYTCEK		QLRRHIDL		TSVDFIGC													SILTLKMFL
	YTCEKCG		QLSAPSLK		QKWDVTVL													WVMDTLNGI
	CEKCGIN		QMVIIKLG		IKRDFIAT													YLSQIAVLL
	KCGINKE		QMYTNVDQ		NFTDICKL													LLQLTVWGI
	GINKEEI		QPEYDLEL		VNRDSCVQ													SMTECSQEL
	NKEEIVY		QPIPKARR		WDTDPDFV													GLAVDLYAL
	EEIVYYV		QPRGRRQP		NHPDSRAI													IMFMLIFNV
	IVYYVNG		QRAYALDT		HDGDKFIP													WLSLLVPFV
	YYVNGDD		QREVPCHR		VILDWSWP													FTMGVLCLA
	VNGDDLL		QRQKKVTF		RWDDQQKV													FLAPELVRA
	GDDLLIA		QRVEFLVQ		WEDDQRQA													IILAISALL
	DLLIAIH		QSFQVAHL		KDVDFMYV													YVASYLLAA
	LIAIHPD		QTASRQAE		AGTDPSHM													KLLWAVEPL
	AIHPDKA		QTFLATCI		QDYDTIGP													ALGYQLAFV
	HPDKAER		QTKQSGEN		LPYDQASW													YLSGANLNL
	DKAERLS		QTLLFNIL		TTGDWLNG													NMQTVKLFV
	AERLSRF		QTNWQKLE		KPDDIQYF													KLVAYQATV
	RLSRFKE		QTPCSAHL		WNLDSKTC													NIYSALMTL
	SRFKESF		QTPCSGSW		YTTDNKEP													LLVAPMPTA
	FKESFGE		QTRGLLGC		NPPDHDVV													GLARLDALV
	ESFGELG		QVGDFHYV		TIMDRSII													TVGGVMWTV
	FGELGLK		QVPCHRPS		FDIDANGI													SLSHDFTLV
	ELGLKYE		QVPSPEFF		KEFDKHFG													YILHSDYQL
	GLKYEFD		QVRNSTGL		GHSDDTVY													LIVRYLIQV
	KYEFDCT		QVVTSTWV		KIWDPTPS													LLLEAGALV
	EFDCTTR		QYFLTRVE		GWADAMAK													GLPESTPSL
	DCTTRDK		QYLAGLST		TSIDAMQG													VLSIMAFIL
	TTRDKTQ		RAAICGKY		IFADVAQP													SLSTYTVPI
	RDKTQLW		RAAVCTRG		AMIDPSMD													YLMDEEVPA
	KTQLWFM		RAFTEAMT		AIMDKKAN													LMMSSPPPI
	QLWFMSH		RALAHGVR		QENDHVHE													LAMSTTISV
	WFMSHRA		RARSVRAR		MVRDLMLW													FIIEVSNCV
	MSHRALE		RATRKTSE		VRPDGHSQ													ALAGFFPVL
	HRALERD		RCDLEDRD		RMPDCSVA													ALSGVFCGV
	ALERDGM		RCHARKAV		ANLDHMVG													TLNEDLLEI
	ERDGMYI		RCTTPCSG		AHDDSVMY													SQYYFSMLV
	DGMYIPK		RCWVAMTP		QTRDENPF													SAWESFWRI
	MYIPKLE		RDGKLPAT		FGPDFKLH													LMMRTTWAL
	IPKLEEE		RDLAVAVE		RKPDHKNG													KMQQNIQEL
	KLEEERI		RDRSELSP		KGPDCNKT													IMEYHLLFA
	EEERIVS		RDWAHNGL		TDQDYRPP													FGGGPWWEV
	ERIVSIL		REFDEMEE		DFMDENQG													FMGVIYIMI
	IVSILEW		REGNASRC		VPSDKGNY													SIYHTGVEL
	SILEWDR		RGDSRGSL		NVMDVIAR													VLDRRLHLV
	LEWDRSK		RGGRDAVI		RFYDDAIV													VLSPLPSQA
	WDRSKEP		RGKPGIYR		GMFDPKGR													YLHPKDKYL
	RSKEPSH		RGLDVSVI		VTQDAPIP													YQGSYGFRL
	KEPSHRL		RGLLGCII		ARNDSFTT													YVIEPAAGL
	PSHRLEA		RGNHVSPT		DRRDDAYW													MLATGMKNV
	HRLEAIC		RGRRQPIP		RIRDVTNN													LLLWISVKV
	LEAICAS		RGSLLSPR		ASFDAYRH													ILLVAVSFV
	AICASMI		RGSRPSWG		LFGDVAMH													RLTGVTSLV
	CASMIEA		RGVAKAVD		KWQDAHLG													FMASPENVI
	SMIEAWG		RGYKGVWR		ATDDYHYE													YASALVLLI
	IEAWGYD		RHADVIPV		MIFDVESM													FMQALQLLL
	AWGYDKL		RHRARSVR		KWWDLDTQ													IMAIGIVSI
	GYDKLVE		RHTPVNSW		FTVDQIRA													RLFFYRKSV
	DKLVEEI		RHWTTQGC		DFCDQQLR													SMMSFSAAL
	LVEEIRN		RIPQAILD		PKCDADHS													YLLAVCGCI
	EEIRNFY		RIVGPRTC		PHQDLQAQ													ALFSGVSWV
	IRNFYAW		RKAVTHIN		WILDTDIF													SLSMTCIAV
	NFYAWVL		RKHPDATY		VATDYDNI													FLYNRPLNS
	YAWVLEQ		RLARGSPP		GGMDIQKQ													FLGDDPSPA
	WVLEQAP		RLASCRPL		FGDDLNCI													KLYLVDYGL
	LEQAPYS		RLEAACNW		MVRDHLNA													VLANFCSAL
	QAPYSQL		RLEVVTST		YTIDSDWR													FLAPDTRYV
	PYSQLAE		RLGAVQNE		DYPDMNAS													LLLGLMILL
	SQLAEEG		RLGVRATR		AWTDFRSR													VLAEAMSQV
	LAEEGKA		RLHGLSAF		GRKDVTFN													SMINGVVKL
	EEGKAPY		RLHQWISS		AAADGHAH													LMMTTIGIV
	GKAPYLA		RLHRFAPP		MSGDEMIF													FLKDVEPLL
	APYLAET		RLKPTLHG		PPCDEDWD													MTLWYMWQV
	YLAETAL		RLYVGGPL		DDYDYLQH													FLAFFSNGV
	AETALKF		RMAWDMMM		IVRDIANQ													FMVFLQTHI
	TALKFLY		RNLGKVID		NWGDSGPP													MLIDLGLDL
	LKFLYTS		RNMWSGTF		CKADENNA													MTYAAPLFV
	FLYTSQH		RNSTGLYH		HLADYFNR													TLPDVKSFV
	YTSQHGT		RNTNRRPQ		RVWDIAYL													CLWPKTHTL
	SQHGTNS		RPPLGNWF		TEHDMVIS													YVGDTSMMV
	HGTNSEI		RPSGMFDS		RHQDGLPY													YLVKYQATV
	TNSEIEE		RPYCWHYP		SYTDPYAQ													VLLGAPVVV
	SEIEEYL		RQAEVIAP		HLNDQWLD													AIDDFCLFA
	IEEYLKV		RRCRASGV		HKKDISQN													FLDDVIDVS
	EYLKVLY		RREVPCHR		GKIDIDYQ													LLFLKDVEP
	LKVLYDY		RRFAQALP		FSGDKYYR													LMTLYQIQV
	VLYDYDI		RRGPRLGV		NKQDAVDY													TQFGVPFVL
	YDYDIPT		RRGREILL		GNPDVPPP													MTAEDMLTV
	YDIPTTE		RRGRTGRG		RGNDTFGP													RMQKEITAL
	IPTTENL		RRHIDLLV		VPVDVMPG													ILDNAAKYV
	TTENLYF		RRHVGPGE		VSNDSFFN													QVDCFLWHV
	NLYFQSG		RRPEGRTW		VGVDTKHQ													VLNTLMFMV
	YFQSGTV		RRPQDVKF		PMGDILQT													HLEECSCYV
	QSGTVDA		RRQPIPKA		MIVDEGHR													AIIPLSASV
	GTVDAGA		RRRGDSRG		VPWDHALD													GLISLILQI
	VDAGADA		RRRSRNLG		IPCDSPQS													VVLGVVFGI
	AGADAGK		RSACQRQK		AIYDGFDG													SLFGQRIEV
	ADAGKKK		RSELSPLL		LYIDIDIH													KMAQCTLAV
	AGKKKDQ		RSGAPTYS		DFGDCHKS													MLGTHTMEV
	KKKDQKD		RSQPRGRR		CFVDCLIE													KLMPICMDV
	KDQKDDK		RSRNLGKV		IDFDNDYK													VLWEGGHDL
	QKDDKVA		RSVRARLL		ARGDFSMQ													AIMDKNIKL
	DDKVAEQ		RTGVRTIT		LINDMVRF													FIDILLFVI
	KVAEQAS		RTITTGSP		HVIDATLT													ILIYNGWYA
	AEQASKD		RTKLKLTP		GVMDYYLK													YLSGTDDEV
	QASKDRD		RTPCSAHL		GGYDSTMP													FTLVATVSI
	SKDRDVN		RTVVLTES		SGIDWMVR													KVGNCDETV
	DRDVNAG		RVESENKV		WAWDLTKD													FLTGTFVTA
	DVNAGTS		RVPCHRPS		RWRDLPQI													RLLQETELV
	NAGTSGT		RVTAILSS		TMQDLCSG													LLTTPKFTV
	GTSGTFS		RVVLSGKP		INVDDFKI													ILYNEYNFV
	SGTFSVP		RVVTSTWV		HRPDLIDF													MVAKYDLLV
	TFSVPRI		RYISWCLW		KAFDFYKV													YIALCKVTV
	SVPRINA		RYSAPPGD		VGIDIFTG													LMLLALIAV
	PRINAMA		SAGHTVSG		PRRDMDRY													KLITFLFVI
	INAMATK		SALYVGDL		VCLDIIYK													LTAALLSLV
	AMATKLQ		SAPCSAHL		DIQDIIYR													GLLDSIKMI
	ATKLQYP		SAPPGDPP		DLNDCFIP													VMAAVCLQI
	KLQYPRM		SAPSLKAT		KRNDFQLI													FLKNRFEAL
	QYPRMRG		SARRGREI		MAYDRRGR													FTFEWNGRI
	PRMRGEV		SCGGVVLV		ANIDQSDF													MMQVWIQPL
	MRGEVVV		SCLTVPAS		HMTDRKLT													RLYELIGSV
	GEVVVNL		SCLWMMLL		SKCDPRHK													SVASGIFNV
	VVVNLNH		SCSSNVSV		VWADIMSS													VLFDDLCEA
	VNLNHLL		SDFKTWLK		YFKDPQGR													WLLLRQLPI
	LNHLLGY		SDGSWSTV		YRPDQQVE													YTWNGTQWV
	HLLGYKP		SDIRTEEA		RNPDLCDF													VVHGYFTEV
	LGYKPQQ		SDPCSAHL		SASDVWMF													FVWLHYYSV
	YKPQQID		SEPAPSGC		FIWDLRKG													VLSEWLPVT
	PQQIDLS		SERSQPRG		LRCDYEAC													FTLGIMAIA
	QIDLSNA		SFDPLVAE		PVMDTATA													FTNDVSFLA
	DLSNARA		SFGSSSTS		PIPDMSKF													YLAPGPVTV
	SNARATH		SFLVFFCF		PFNDSGCL													LLWSFQTSA
	ARATHEQ		SFSIFLLA		ALMDFAYT													KLYTIVSTL
	ATHEQFA		SGDVVVVA		GYTDKVVI													ILATLNTLI
	HEQFAAW		SGENLPYL		TPQDCSGG													LISLINSLV
	QFAAWHQ		SGFVSLLA		DYQDCSKT													ALVAWLTHA
	AAWHQAV		SGGPLLCP		IHVDFSQS													HLTENNLYI
	WHQAVMT		SGKPAIIP		ARGDFLNY													GLFPVSLPI
	QAVMTAY		SGMFDSSV		YAMDIVKG													RLLTKPWDV
	VMTAYGV		SGPCSAHL		MPSDKTIG													YQLAGYILT
	TAYGVNE		SGPWITPR		HDGDVYPA													FVDGVPFVV
	YGVNEEQ		SGSWLRDI		KHGDVITI													RLPPNTFFA
	VNEEQMK		SGTFPINA		VHVDGDGH													ALHTALATV
	EEQMKIL		SHARPRWI		VEQDTMPP													SMHYKLDEV
	QMKILLN		SHITAEAA		RLWDPNNP													GVFEGIAVL
	KILLNGF		SIEPLDLP		GTFDLVWG													ILASFSAST
	LLNGFMV		SIFLLALL		NVDDFKII													VLSNTSTAV
	NGFMVWC		SILGIGTV		IISDNLTY													YAIDLPVSV
	FMVWCIE		SIVYEAAD		GKPDNNDG													TMPELAWAV
	VWCIENG		SIYPGHIT		PAPDFKVN													LLFEVEQEI
	CIENGTS		SKAHGIDP		AVFDETYP													FANYNFTLV
	ENGTSPN		SKFGYGAK		KAMDVYQK													DLYDMIHNV
	GTSPNLN		SKPCSAHL		RNPDDITN													FLLVAHYAI
	SPNLNGT		SLDPTFTI		QIVDNSQR													ILMDTICGT
	NLNGTWV		SLHSYSPG		VVLDKTCF													IMIGHLVGV
	NGTWVMM		SLLAPGAK		YGLDFYVV													KLGEGFKSL
	TWVMMDG		SLLKVPYF		NCTDPEPV													KLLPVHYYM
	VMMDGED		SLLRHHNL		PVHDGYVL													KVHADDIPV
	MDGEDQV		SLLSPRPI		GRPDNTGR													LLTFWNPPV
	GEDQVSY		SLMAFTAA		GFDDPGIF													SLQDNAVTV
	DQVSYPL		SLRAFTEA		TAQDMSYD													WQMFMKVTV
	VSYPLKP		SLTERLYV		LFCDDCDR													YMYDFILRF
	YPLKPMV		SLTPCTCG		IKPDTDQT													MMLRDRWSL
	LKPMVEN		SMLTDPSH		HSNDDDVY													SLLYLILFL
	PMVENAQ		SMPPLEGE		NECDPLFV													YTYAFTKKV
	VENAQPT		SMSYSWTG		MGHDITRL													FMIVSISLV
	NAQPTLR		SMVGNWAK		HPRDIDAF													KLIEPVNAI
	QPTLRQI		SNPCSAHL		MSNDFSND													MLIKGVDLV
	TLRQIMT		SNSLLRHH		AYSDQAIV													YLGAFLSVL
	RQIMTHF		SPDAELIE		HTADGISI													CMSANEAAI
	IMTHFSD		SPITYSTY		QKTDQFPL													VLSEYETMV
	THFSDLA		SPLLLTTT		RLHDLYWQ													YLCSLAVVL
	FSDLAEA		SPLTTSQT		AMQDPEVM													LLLAGTPAV
	DLAEAYI		SPPCSAHL		CFADLAPQ													ILHCANFNV
	AEAYIEM		SPPVPPPR		TNLDMAAF													LLLAGIPLA
	AYIEMRN		SPPVVPQS		QNFDLPYL													YLRLYIILA
	IEMRNRE		SPRGSRPS		IPMDPNGL													LMDMITLSL
	MRNRERP		SPTTALVM		QVRDVIGF													ATNIFPFFV
	NRERPYM		SPVFTDNS		DGIDMAYR													YLKIGTLLV
	ERPYMPR		SQMETKLI		VRIDHTSR													SLMEHWALG
	PYMPRYG		SRCGSGPW		GTQDPGMS													RVIGLCIRI
	MPRYGLQ		SREVPCHR		VSHDTVQP													YLYPGPVTA
	RYGLQRN		SRGENCGY		TAKDIQQT													KVEKYLPEV
	GLQRNIT		SRPCSAHL		LTPDPYRM													FIPQYLSAV
	QRNITDM		SRPSWGPT		SVFDIMEM													MVLAFITFL
	NITDMSL		SRTQRRGR		NNWDLVAA													WQDGGWQSV
	TDMSLSR		SSASQLSA		ATWDERFS													YLEEQHTNL
	MSLSRYA		SSDLYLVT		TLTDCVVM													YLGEVLVSV
	LSRYAFD		SSEANAED		IPGDQHPE													SLVIVTTFV
	RYAFDFY		SSGCPERL		LRDDFMMG													LLIHFLLSL
	AFDFYEL		SSIASWAI		DATDDACM													ALMDKSLHV
	DFYELTS		SSLTVTQL		HKVDGRVV													ALWEIQQVV
	YELTSKT		SSNVSVAH		KIIDRIHG													KSGLFQFFV
	LTSKTPV		SSPCSAHL		PKQDTKYD													YTALHYYYL
	SKTPVRA		SSTSGITG		MPDDVWLV													QLFEDNYAL
	TPVRARE		SSYGFQYS		LRGDHTRC													RMGTVTTEV
	VRAREAH		STAAQTFL		AAIDARIF													RLPHICYPV
	AREAHMQ		STACSAHL		VTFDIDAN													FLICHNLRA
	EAHMQMK		STALAELA		YDVDFPRN													MLAFQPTYL
	HMQMKAA		STCCSAHL		IAHDTGTS													WLGNIIMYA
	QMKAAAV		STDCSAHL		KYTDIRGQ													YIYNHLTPL
	KAAAVRN		STEDLVNL		TYGDANAA													GLAVVLWSL
	AAVRNSG		STFCSAHL		TKADPFPP													WMLGTGVYL
	VRNSGTR		STGCSAHL		RYPDAKMD													GLLPCLHVA
	NSGTRLF		STGFTKVC		WRSDTPLI													LMIGTAAAV
	GTRLFGL		STGLYHVT		NHDDPTGA													GLDPTGVAV
	RLFGLDG		STHCSAHL		VVRDAYGN													YVVAYQATV
	FGLDGNV		STICSAHL		GKVDPTYG													LMDCIMFDA
	LDGNVGT		STKCSAHL		LFADKHIQ													FLIDGPETA
	GNVGTAE		STKVPAAY		PMIDSFVR													LLGQVQTYV
	VGTAEED		STLPGNPA		IKYDPSIG													AVIGALLAV
	TAEEDTE		STNCSAHL		IGMDALQI													LIVAALVFL
	EEDTERH		STPCSACL		IPGDTPPP													ALAVVNALL
	DTERHTA		STPCSAHC		WSNDRVIR													ELISSAFKV
	ERHTAHD		STPCSAHD		VIFDPVKQ													ILAAIAVGV
	HTAHDVN		STPCSAHE		VDNDTPVT													LLAAGADEV
	AHDVNRN		STPCSAHG		QLQDNPPQ													RLYEWQHVS
	DVNRNMH		STPCSAHP		YKLDHMRR													SVYSWAIML
	NRNMHTL		STPCSAHS		MNDDITTS													VLGDDLLEV
	NMHTLLG		STPCSCHL		IIRDNSIV													VLSDDLLEV
	HTLLGVR		STPCSGHL		MGTDRRFD													TMLEDHEFV
			STPCSHHL		WMSDFKVE													QLFPGLAAL
			STPCSNHL		CFYDIDLD													GLSQFTHTV
			STPCSPHL		MVIDSGIV													KLLNMRDLI
			STQCSAHL		KFADHMKR													KLSMGLIAI
			STRCSAHL		VTTDQPIS													LLFKTSAGV
			STSCSAHL		QWLDLCRQ													SLIPDATHL
			STTCSAHL		PANDITSQ													VLYHRYNLV
			STTSRSAC		IKYDAIAR													LLTALGMSL
			STVCSAHL		AKTDNVVQ													MVMELIRMI
			STWCSAHL		IDSDWRFR													FVARVFLGL
			STYCSAHL		FDQDDWGA													YLDMVLAFL
			SVAATLGF		TYPDPVRV													GMLSSLHTL
			SVAHDGAG		HSDDYIKF													AMHARMAAV
			SVASSSAS		QDVDMVFA													AVASGLLWV
			SVFLVGQL		VTWDDTKR													KMIKNLTQL
			SVGLGKVL		VMRDPQTK													KLITQPLPA
			SVLCECYD		FFKDKTML													FIDGISLGL
			SVLIARDQ		FLHDNMVE													ALSGFCAAV
			SVPAEILR		NAADKVNF													FLHSGTAKS
			SVPCHRPS		QEKDQKYI													FVAVHPVDV
			SVSHARPR		GHKDAITQ													IVAQGIAAL
			SVVTSTWV		DHPDLIQN													VLAGLLGNV
			SVWKDLLE		NWDDMEKI													VLLNAPSEA
			SWAIKWEY		KCVDKIRN													VLPFDIKYI
			SWDQMWKC		AHVDVKTT													IMDQVPFSV
			SWHLNSTA		NWDDMEKI													ILLENLMRA
			SWLGNIIM		FIVDVKAN													FLDWIKDIM
			SWLRDIWD		CSKDLAHC													SIVAYTMSL
			SWTGALVT		TEPDPHVV													ILVCYILYI
			SYANGSGP		KGFDFTLM													TLMNVITLV
			SYLKGSSG		HGIDPTGS													GLFIYIPGT
			SYSWTGAL		QGCDISPR													KLIGITAIM
			TAFVGAGL		TKMDLVQT													NLWNGIVPM
			TAILSSLT		ANLDRFHQ													FVIGGMTGV
			TALNCNDS		VCLDCYRL													WMMAMKYPI
			TARHTPVN		INADKNIS													FLLPDAQSI
			TCGFADLM		DRIDLRFH													YQCGHYTHI
			TCMSADLE		PNVDPLTH													KLQDLTLRC
			TCRNMWSG		INKDDYKI													MMNITRLEV
			TCTTPCSG		IKFDTGNL													FMYTKHSML
			TDALMTGY		SPPDNPQV													MLMTGTLAV
			TDATSILG		TKADIGPN													VLVDNVDFA
			TDCFRKHP		PYVDRTPG													FTAKINEMV
			TDFDQGWG		GMPDAKAI													YIYGIPLSL
			TDNLKCPC		QVPDQIRA													SLSHNFTLV
			TDNSSPPV		PEPDCNPS													RLNNRPIAV
			TDRSGAPT		FRQDVDNA													KLWAQCVQL
			TELDGVRL		MDIDGVSC													ALPEDYDRV
			TERLYVGG		AAFDVNNK													FLFGDDDAL
			TESDIRTE		NMIDLKFK													GLIEEMASA
			TFALWRVS		DPYDGYDP													GLLSSKFKA
			TFDRLQVL		GAHDGDVY													HLDFWHHEV
			TFPINAYT		LWGDRYFD													ILSQVPFSV
			TFTIETIT		DHIDQVTD													KVFGSLAFV
			TFWAKHMW		PFSDQQIS													VLADDLLEA
			TFYGMWPL		TAADNFST													VLYGPDTPV
			TGCVVIVG		RVFDWIEA													WLYDLWGQL
			TGDFDSVI		LFHDFIDA													RLWHYPCTA
			TGDNTTTS		AACDLFIP													YLNTPGLPV
			TGLIHLHQ		GGIDATIQ													FVSPSLVSA
			TGLTHIDA		RIRDPNQG													TLLGDGPVV
			TGMTTDNL		QLFDPMTG													GLQDCTMLV
			TGPCSGSW		AKQDMARQ													RILGAGCFV
			TGPCTPLP		WATDDIPD													ETDDYMFFV
			TGRGKPGI		ISFDRYFS													MILVPLITV
			TGSPITYS		GIPDEWRI													SMITMSAFL
			TGTYVYNH		FPWDEYKL													NMLSTVLGV
			TGWLAGLF		SDGDWICP													SLAYNKFYI
			THFFSVLI		GNRDHWKE													GLYYLTTEV
			THINSVWK		PGDDYSYN													IILEFFLIV
			THVTGGSA		MALDRRNY													WLKGNISPV
			TIASPKGP		QTLDPYNR													YLVAYQAKV
			TIETITLP		IINDYEEF													GLVGLVTFL
			TIFKIRMY		IIKDFTKQ													VLCPYMPKV
			TIMAKNEV		LNWDIKKT													ALYWALMES
			TINYTIFK		PWRDRPME													KLTSYSAGL
			TKLITWGA		NYKDVQDP													VLDEPSIGL
			TKLLLAVF		DWGDHGRR													FLISVIVLV
			TKVCGAPP		KNPDDYTP													YTDEVYDYL
			TLEVVTST		KVRDVYWK													YMFFVIKNL
			TLGFGAYM		GLIDVHVH													LLWAARPRL
			TLHGPTPL		ILRDDFMM													FIYSIMETI
			TLPALSTG		KITDFIKF													VMAVGLVSI
			TLSTALAE		LPMDYVQR													LLCVLPAVV
			TLTCGFAD		YGKDATNV													ALVAFLRFL
			TLVFDITK		DFIDLVIW													FLPPQIPVI
			TMRIVGPR		VPQDGIPP													GLHCDFACL
			TNPCSGSW		SAGDHNGM													QIFNIISYI
			TNPKPQKK		IKWDEQTS													GLIYTYSGL
			TNRRPQDV		MPLDQYSP													FLWGPRALV
			TNSRGENC		GGIDDMCL													GLIMVLSFL
			TPAETTVR		VGTDQKSC													GLLDVTDNV
			TPCTCGSS		NTKDKNTV													LLLLGLWGL
			TPGLPVCQ		QNKDQKAV													GLNGDSFRV
			TPIAAAGQ		QVYDAMGE													TLTAALFLL
			TPLPAPNY		PRPDGPPP													QLVWENFLA
			TPMGFSYD		TIVDTGIG													FLIAYQPLL
			TPPCSGSW		TEVDNNFS													LMMMLPATL
			TPTVATRD		CLMDQATD													YQYGDNLIL
			TPVNSWLG		MNVDQDGD													KLQEMEGTV
			TQGCNCSI		CDPDGPLM													RLARCLTPA
			TQRRGRTG		HLADFTQV													YLDEAGGHL
			TQTVDFSL		CRDDDGVT													VLIQRNPQL
			TRCFDSTV		RVADGMVF													SLYKGVYEL
			TRCHCGAE		NNNDAAAS													YLVAYQATI
			TRDPTTPL		YSYDYEFD													KIFGSLAFL
			TREVPCHR		FYVDTLKF													YLSPGPVTV
			TRGERCDL		SFSDEQWY													FIAEIDHWI
			TRKTSERS		VTIDFDTV													RLWHYPCTI
			TRPCSGSW		WADDDGNP													FLLTSLRRA
			TRSFGSSS		QLQDCSIF													IMYGGVFSL
			TRTIASPK		WAYDPSRR													RVATENIAV
			TRVEAQLH		PVPDTMGK													YLPAIVREA
			TSCGNTLT		DMGDDVYQ													ALLSCIRNA
			TSGITGDN		AKYDWEQK													GLFFSVYAL
			TSLTGRDK		QTADHPEV													ALNIALIAV
			TSQTLLFN		VDHDTIID													ITMGMPYAV
			TSRSACQR		NSNDIVNA													AMGLVFICV
			TSSEPAPS		QTVDRLYF													YLFYYRKSV
			TSTWVLVG		QIYDEGYL													ALSSSLGNV
			TTACSGSW		NIDDASQM													LVLQAGFFL
			TTALVMAQ		TSGDIWPG													FLVSQLFTF
			TTDCSGSW		YIQDFQRE													SLNRNFTLV
			TTGCSGSW		RHLDQIIP													LIPETVPYI
			TTGEIPFY		IAIDLAYN													VIADYNYKL
			TTHCSGSW		SRIDSQWT													LLDSHYESV
			TTMRSPVF		RWFDDRSG													GLLGNVSTV
			TTPASGSW		GAPDPRRC													HIMPNSFRV
			TTPCDGSW		PHDDCTVE													LLTEVETPI
			TTPCEGSW		FIKDDYGP													LLANNPPPV
			TTPCFGSW		HSVDCLQG													VLLEKAPPL
			TTPCGGSW		KRKDYYKI													YTMDGEYRL
			TTPCHGSW		VIQDFQAS													FIDSYLQKL
			TTPCIGSW		QEADDMAM													RLMNDWAEV
			TTPCKGSW		LTTDFNVI													ILISLTNEI
			TTPCLGSW		WYLDQTLR													GLLGVVSTV
			TTPCMGSW		YVFDIDSQ													LLILCVTQV
			TTPCNGSW		PNPDILDH													YIWKSYVHI
			TTPCPGSW		IIDDHRAG													KLYEELCDL
			TTPCQGSW		GTPDYISP													TTWEDVPYL
			TTPCRGSW		NSKDGNMQ													WLIEPCKLL
			TTPCSCSW		VKYDATVR													SLNQTVHSL
			TTPCSGCW		IPNDILIG													GMPNWCVSI
			TTPCSGSC		VMVDATTR													YLIIGILTL
			TTPCSGSD		VFFDDDYD													FTIGNMFSL
			TTPCSGSE		GNMDDSGF													RVIEVLQRA
			TTPCSGSG		KRYDQDLC													SMLPPGYPV
			TTPCSGSK		RNPDDITQ													SMVNGVVKL
			TTPCSGSM		TVKDCVDI													LVITINYFL
			TTPCSGSQ		TTQDENGQ													LLGGVMAAV
			TTPCSGSS		DVHDVTLH													LLTDTIESA
			TTPCSGSY		SKMDRYAF													WLLGFIKCI
			TTPCSPSW		MYHDDDLA													FVFLVLAGR
			TTPCWGSW		VFHDETEI													ALGERLDAV
			TTPCYGSW		QEFDMTSA													LMTAISQGI
			TTPDSGSW		CVTDISHL													VLPVPGASV
			TTPESGSW		KYRDGTKM													WLGAAITLV
			TTPFSGSW		APGDERQC													RTAWWVWCV
			TTPGSGSW		FKDDYFAK													FLLRWEQEI
			TTPHSGSW		GSIDWACL													SISSVLTIL
			TTPISGSW		HKKDKKHK													LLFFLALSI
			TTPKSGSW		IVNDRDCS													VLHDDLLEA
			TTPLARAA		WLSDCPRT													QLWTTLLSL
			TTPLSGSW		SMMDGPGP													LLADGLAKA
			TTPMSGSW		YGFDKIEV													ALADQAEAV
			TTPNSGSW		KVKDPHYA													ALVGLFVLL
			TTPPSGSW		TFVDKDFV													AMRWGHLPL
			TTPQSGSW		GGGDGGYN													GLAPSVLNL
			TTPRSGSW		DTVDPPYP													KMFNSVGGA
			TTPSSGSW		DTCDRIKQ													LLDRGAAHV
			TTPTSGSW		RPYDYKAD													QLLGWYSRV
			TTPVSGSW		YYGDGLNA													RLFEESLGI
			TTPWSGSW		VYGDVQRV													FLQPTADLL
			TTPYSGSW		PASDTYIV													SLDDYNHLV
			TTQWQVLP		GAFDAVKC													GLLGWSPQA
			TTRCSGSW		HAKDFKEY													YMSFWCKSI
			TTSCSGSW		NPQDTPVK													YLCDNFCPA
			TTTSSEPA		DWTDIVKQ													MVNHSTYYV
			TTVRLRAY		YDDDGTHP													YSDGNLHLL
			TVATRDGK		NVIDNKSG													VTYECPLLV
			TVDFSLDP		GGIDMDAF													GLLATPLFL
			TVLDQAET		LPNDFFST													AMMWRIAQL
			TVPCHRPS		GVDDDMAC													ALYDVVSTL
			TVSGFVSL		AEQDFSYF													IMDEPTSSL
			TVSSEANA		PDPDQTFK													KLFFAKCLV
			TVTESDIR		MSYDHKPE													IIMAINVFT
			TVVTSTWV		DIYDKYGK													ALMEVTHVL
			TWAQPGYP		KFADFMVK													GMFANRWII
			TWGADTAA		DKVDTMIV													IMMGVLVGV
			TWLKAKLM		LTHDYGTK													KLKSLYNTV
			TWMNSTGF		RAVDWWGL													LMAAGADEV
			TWVLVGGV		LEHDVPHQ													MLAKYDHLV
			TYGKFLAD		CPHDVLSG													RAMACSALI
			TYSRCGSG		VMGDIPAA													VLAAGADEV
			TYVYNHLT		ARNDDTRT													VVPYEPPEV
			VAACLRKL		LWLDYKNI													YLGEVIVSV
			VAGALVAF		IVNDEVRY													YAMCTNTFV
			VAHLHAPT		RIMDPDVI													RLLGFADTV
			VAIKSLTE		MHLDHSDP													YLLFGIKCI
			VAKAVDFI		YDTDKMAA													IVALTIMGV
			VALSTTGE		IDGDYRVQ													KLQDCTMLV
			VATDALMT		QAQDRAHR													GIFSNPHPV
			VAVEPVVF		NNKDVSVM													GLMWLSYFV
			VAYQATVC		NNYDGSLN													FLYDRLAST
			VAYYRGLD		TRMDLGEC													NLNQVIQSV
			VCAAILRR		VYNDGQSS													GLYEAIEEC
			VCARAQAP		RPCDPAKV													MMMLPATLA
			VCEKMALY		WAIDMADE													IMAVGLVSL
			VCGAPPCV		ADKDYHFK													IIPFIAYFV
			VCGDDLVV		VIIDADAM													YIWIKNLET
			VCSCLWMM		GSIDGNNQ													VMGTLVALV
			VCWTVYHG		QPRDILCG													TLLNETAKV
			VDAETHVT		LVGDTPFY													GLPPGTPAV
			VDFIPVEN		AEHDYGLF													MLNRVQILM
			VDGIMHTR		TDGDMRVT													NLAADLTQI
			VDVQYLYG		IIDDFVVQ													YFSDVSAPV
			VDYPYRLW		YFADMVSK													ALLEDPVGT
			VEAQLHVW		NGQDLMGQ													LAIVTTPLV
			VEFLVQAW		HENDDDTN													RMQFSSFTV
			VEGEVQIV		DSYDPYDF													TLWRDGQRV
			VEIRQVGD		NIFDKSQK													VLPDVFIRC
			VEPVVFSQ		GEKDWQKY													ALIRILQQL
			VFDITKLL		VCDDCVVL													YLFYGRRRV
			VFGPLWIL		YLSDMGYV													CLGGLLTMV
			VFPDLGVR		LTVDGIMF													SLLADVQQL
			VFSQMETK		VKYDKKTG													KLSMGLITI
			VFTDNSSP		DLQDPRCH													ILISLINSL
			VFTGLTHI		AFADSHLW													KLQKDLEGL
			VGCCSMSY		NIDDALQC													ALQTDNYTL
			VGDLCGSV		MLMDNSTP													WTLETLPRV
			VGGVEHRL		LGIDPNNI													FIYAGSLSA
			VGGVLAAL		SFIDTQKF													SMFASCNLL
			VGGVYLLP		PKKDQNPA													RMYGVLPWI
			VGIFRAAV		RWTDILSH													YTYKWETFL
			VGIYLLPN		PPFDTLTT													GLLCISIMI
			VGLHEYPV		GSHDNGSQ													YLTLGGHTV
			VGNWAKVL		GRKDQVAY													LVISGVFPV
			VGPRTCRN		IVADQLCA													FVNYNFTLV
			VGQLFTFS		TTMDFPES													YLVAKQATV
			VGRVVLSG		SPQDVTTH													MLWCKDGHV
			VGSSIASW		LIQDHMVS													LLPEIAPNA
			VGWPAPQG		DPYDTYEP													FVSCDFTIV
			VHGCPLPP		RNKDKYRN													ALALEQYGI
			VIAPAVQT		FYRDQVLG													FLPKAAFAL
			VIDCNTCV		NCIDSTAS													GLSQFTQTV
			VIIKLGAL		NAKDVDFM													YTFWRLDLV
			VILDSFDP		RRFDLQNP													FSYNVAYAI
			VIPVRRRG		NMKDVPST													GLADQLIHI
			VIQMYTNV		YKLDHIIK													ALSPVLPPM
			VIVGRVVL		GPNDVRGG													TLLGCWSFV
			VKAAASKV		PVRDIPAF													KVAELVHFL
			VKNGTMRI		RLGDQMFT													IMDASSFTL
			VLAGIAYF		WDVDQGLI													VILWFSFGA
			VLATATPP		TCQDEPEQ													KQWGWFALL
			VLDSHYQD		PMKDLPRW													MSDIFASEV
			VLEDGVNY		RHKDPPPP													SITDGQCFL
			VLEVVTST		YNNDKSRD													SQLPPACPV
			VLIDILAG		KRFDAQTG													VLFLQMMNV
			VLKEVKAA		MKIDPEAF													LLFNEKLKV
			VLNPSVAA		KHFDQTRL													NLDLFMSHV
			VLSDFKTW		IPMDQRAE													KLAVYYYII
			VLSGKPAI		VGHDEYST													RLPPHTQPV
			VLVGGVLA		KVFDPSCG													ALVLLMLPV
			VLVLNPSV		GMFDQKSS													YLVAYQATT
			VLVVLLLF		ANKDSMHR													ALPHIIDEV
			VMAQLLRI		TPTDQSVT													KVLFLAAFV
			VNSWLGNI		IPGDTAWL													FTWYGIAAL
			VPAKSVCG		FDFDDPDN													KLTFLDVEV
			VPASAYQV		HELDQGQQ													YAAEMVEYL
			VPCVREGN		FGVDFDYD													KIGDKFQTV
			VPESDAAA		KNNDVIGR													QMLSVVGFL
			VPGAVYTF		AWRDKTAR													FITTMAPRV
			VPHPNIEE		PIIDRPIR													LIQEIVHEV
			VPQSFQVA		HSVDKKGH													SVVALSPYV
			VPSTEDLV		DNIDETYG													ILGAQALPV
			VPYFVRVQ		KVIDDTNI													GTYAVNIHV
			VQAWKSKK		CGGDGRPR													SLDQGLVGL
			VQEDAASL		AFRDYVAV													KLLALLGQV
			VQIVSTAA		PKNDISPP													ALIGTMCGI
			VQLINTNG		FGPDATGP													GIRPYEILA
			VQPEKGGR		YHVDHLDS													IIMRRFFYF
			VQWMNRLI		AMKDYTKA													KMFCQLAKV
			VQYLYGVG		GAIDTQNK													YIMKLHHLV
			VRARLLAR		WPNDGEGA													ALAKAAAAV
			VREVPCHR		PRYDDTVK													VMISILNPV
			VRLRAYMN		NIFDEMKK													ITYQVPFSV
			VRVCEKMA		YERDHAVV													RILQQLLFI
			VRVLEDGV		VIADPRGN													LLAVLYCLL
			VRVQGLLR		FSPDEFNQ													IMTSYQYLI
			VSAEEYVE		TTVDMTRK													FVIFACNFV
			VSCQRGYK		TYQDAVNL													ALNSKDAAL
			VSFRVGLH		FGPDGTGP													RLITANPVV
			VSKGWRLL		GSHDCSIR													FLDLPLPWL
			VSPTHYVP		GSHDCSIR													RLLGTFTWT
			VSVIPTSG		LTNDWEDH													QIITLTAFV
			VTGGSAGH		LTNDWEDH													LLDEPTNNL
			VTKLPLAV		TKIDTIAA													RRSLLAHVR
			VTNDCPNS		KNPDMVAG													ALLRMCALV
			VTPIDTTI		TRYDSGQD													LLFGYPVYV
			VTQLLRRL		YAQDEHLI													IMAAILAYT
			VTRHADVI		MDPDVITG													ITWQVPFSV
			VTSPLTTS		TFDDHDTV													TLVDICFWS
			VTVPHPNI		QGGDPTGT													VLMMRTTWA
			VVCCPMSY		RTSDSPWF													FIDSYICQV
			VVCCWMSY		DYYDIIKK													WLVIGVAFL
			VVCDSMSY		KMVDSFHR													KLHRYIDSM
			VVCESMSY		KMVDSFHR													TLIPRLFAL
			VVCFSMSY		HYWDLALS													ILTAILFFM
			VVCGSMSY		PMHDLLLW													LLSRVYQIL
			VVCHSMSY		LIDDVIYH													KVFFVNWFR
			VVCISMSY		IFGDALMV													FIQNIDFKA
			VVCKSMSY		MAQDAFRD													RLDGTTLEV
			VVCLSMSY		HIVDEVNG													TISGVLWQV
			VVCNSMSY		SNNDFQKR													KLGGGQYGV
			VVCPSMSY		GWDDTYVL													VIIAALVLV
			VVCQSMSY		GHTDSYST													YLISIFLHL
			VVCRSMSY		PCTDNSDS													ILVGYMSNL
			VVCVSMSY		NKNDIRKK													KMCTVSDYI
			VVCWSMSY		VAFDKINS													ATVGIMIGV
			VVCYSMSY		PEMDDYVG													LLFRFMRPL
			VVGTTDRS		VVHDGFEG													RMFAANLGV
			VVGVVCAA		KCVDFQTL													ALSMGINTV
			VVICESAG		AFRDQNIL													SISGVLWQV
			VVLLFLLL		VVHDGFEG													VLLPSLFLL
			VVLLLFAG		MHNDESGK													GLWVCATSL
			VVLTESTL		PCGDGALF													FANNGFTLV
			VVLVGLMA		RVKDIGYI													YIIRVTTEL
			VVTSTWVL		TSCDFSPG													RLDKVEAEV
			VVVATDAL		PKVDFPTA													ILSNKLLYA
			VVVTSTWV		NAPDSACV													HLVEALYLV
			VWARPDYN		VTNDADYS													KIWMAPSLT
			VWIPPLNV		SVFDCQKA													AQMGTLLIA
			VYEAADAI		KVRDFWDG													YLHRDIFDI
			VYHGAGTR		MIQDGKGD													VMVTITQNV
			VYNHLTPL		SPFDRNFG													LVDAIDNIV
			VYSTTSRS		FVIDENAP													LLKLWIDKV
			VYTFYGMW		IVFDFVAS													LMQSLYDWI
			VYYLTRDP		MVKDVKNG													VLLAFLNSM
			WAGWLLSP		FNIDTDRA													ALCEALTLA
			WAHNGLRD		YSNDDLFI													GLFQPFMFV
			WAKHMWNF		IKCDMSAL													HLMRDPALL
			WCLWWLQY		DNMDEYVR													FLCWGPFFL
			WDWICEVL		PYYDYEIE													AMPKTIYEL
			WETARHTP		NRLDNICE													ILDGENCTL
			WFCLLLLA		RDNDKTRY													ALYYSVENV
			WFGCTWMN		IHRDVKPD													GIVCYNEEV
			WGENDTDV		QDIDQAKI													ITATFTAPL
			WGPISYAN		DKFDGRPT													FMECNLNEL
			WGPTDPRR		VCIDEFDK													ALSAGVGAV
			WGVLAGIA		VNNDRAKV													YTLNDAPYI
			WHYPPKPC		GRGDPKAM													YMHGSIHEV
			WICEVLSD		WDLDFYTK													KMLDPRQGL
			WISSECTT		VCIDEFDK													FLALIICNA
			WIWFCLLL		CLCDSIEH													FLYGALVLA
			WKDLLEDN		HSQDFLNG													KQSSFLSSL
			WKKPDYEP		QIVDRPGQ													KLFGTVDSL
			WLAGLFYH		SYDDPWKI													TLLDQNNAL
			WLEVVTST		VAVDVWST													RMLGDVMAV
			WLQYFLTR		AECDSIQQ													LLSCLTTPA
			WMNRLIAF		GDGDRHNT													YLLEKSRAI
			WPAPQGSR		IMIDPVLG													ILHNGAYSL
			WPLYGNEG		GHLDQVNG													GLFLTTEAV
			WREVPCHR		QWTDLLTN													YMPTVIEEL
			WRLLAPIT		SAMDMQIS													SMEAEMIQL
			WRQEMGGN		CDVDQVTR													HVDGKILFV
			WRVDGIMH		NVNDDSMK													TLTRGQNTV
			WRVSAEEY		LFSDKQMI													KMHFYLPGA
			WSTVSSEA		HSSDTLCN													SIFVSTMPV
			WTTQGCNC		ARDDTHYL													GILKSILKV
			WTVYHGAG		IITDLQNG													IIDQVPFSV
			WVAAQLAA		GRTDVSNF													IMYNYPAML
			WVAMTPTV		TSTDQPVT													ITMQVPFSV
			WVPCHRPS		TSTDQPVT													LMDALKLSI
			WVVTSTWV		TSTDQPVT													MMHASTSPF
			WYELTPAE		TSTDQPVT													RTLDKVLEV
			YCFTPSPV		TSTDQPVT													SQYDPKELL
			YCLSTGCV		TSTDQPVT													LVMAFIAFL
			YCWHYPPK		TSTDQPVT													SLFNTVATV
			YDAGCAWY		AHLDAVTC													AISAVYFKA
			YDTRCFDS		FKLDEFYI													KMYEYVFKG
			YFSMVGNW		IIRDNGDR													LLMGTLGIV
			YFVRVQGL		GGYDGYNE													SLIAIIKGI
			YGAGVAGA		LRWDDQQK													QVNDVLHSV
			YGAKDVRC		TDADAMKY													RLGPGKISV
			YGFQYSPG		NIPDYRLR													TLKPGTMSV
			YGMWPLLL		PGPDTFPD													AAAATCALV
			YGVGSSIA		SWTDNPRD													KLGEFLERL
			YHHKFNSS		GSFDVVHV													LLYTHINAL
			YHSVSHAR		LIVDHNIA													YLSPGPVTA
			YHVTNDCP		QPPDISYK													FAIEALAKA
			YIEQGMML		DIVDGNHR													YMLDLQPET
			YKGVWRVD		AKSDPMVQ													ALDWIGERL
			YKVLVLNP		GFGDDLNC													FLDDASNSA
			YLEVVTST		IVGDGKYG													SLMAFTASV
			YLKGKWVP		PGTDKPTT													TMDPSVRVL
			YLLPRRGP		INMDDQED													HMMKDEPVV
			YLTRDPTT		NYNDGSQE													VMLLVLCAV
			YLVAYQAT		NKDDDNVF													LLNMRDLIV
			YLVTRHAD		QTLDKVYQ													SLVENNFFT
			YLYGVGSS		NLNDKQIV													KLQERLAKL
			YMSKAHGI		GHVDKFAD													KLTEEIIKL
			YNPPLVET		ATADQLCG													MMLVPLITV
			YPGHITGH		GMKDIPRT													KLADMSIYC
			YPPKPCGI		LCVDAAGH													GLLFMILTV
			YPWPLYGN		YIPDEADF													YAYGWIPET
			YPYRLWHY		MAGDETQP													LLYDLSTTA
			YQATVCAR		SPKDMNQP													LLNESNIFL
			YREVPCHR		LAYDKGWR													SLADQLIHL
			YRFVAPGE		IVPDSPFP													GLLLLCVGV
			YSGGDIYH		CPPDDDWE													RLCAYCCNI
			YSPGEINR		FIMDSCDE													TVYPKTHYV
			YSPGQRVE		WLQDSTQT													IIFILLMLV
			YSSMPPLE		SDHDLMYT													FMYEDALKS
			YSTYGKFL		PFVDAFQL													TLTSCNTSV
			YSWGENDT		ILADFQAC													VLHDDLCEA
			YTNVDQDL		CRRDLPTP													RLDAEYWSV
			YTTGPCTP		PTWDGIRL													FMFSTVATI
			YVGGPLTN		KNQDKKNG													RLDALVVAA
			YVPCHRPS		FLRDHFNK													HLMSDNPKA
			YVQMVIIK		SNVDITTF													VLDEVMSTL
			YVTGMTTD		VHLDKAQQ													FLVPGTHVA
			YVVTSTWV		YGPDAQVD													WWWFFWYVW
			YYRGLDVS		AIRDNSQV													IMALKQAGL
					SISDCQAN													MILALTVAI
					VNYDTTES													NLAPHLLLI
					RISDAITH													SLAADLEKL
					TTDDSICV													LLWDYMCIS
					CYADVVVL													LLWQDPVPA
					VTVDRNCL													YLEPGPVTV
					AKKDFFRN													MLLATREYV
					ITGDRRIV													ALMLRLLRI
					KFCDNSSA													FLEESHPGI
					RVFDIIFL													STIALLIGV
					RVSDHKMA													RLMKQDFSV
					TPPDQLVI													RLQDGEPYL
					GMSDDPRY													YIACRTSIV
					NANDRNDR													FLLIRYITT
					IYIDPSNL													SLYNTVATL
					QANDKKVA													LLDDLGFSA
					QETDHRAG													ILAADLEKL
					KYLDVCPV													FANNEFTLV
					SCLDHRTT													FMQPDNANL
					KNTDDCLN													WLPTGTLLV
					SVYDGHGG													VTGCASLYV
					NTSDVIGT													LISIFLHLV
					SVPDFRFP													RLFDFNKQA
					MDMDMSPL													YVSSIFLHL
					FDNDYKTL													GLYLCVVYV
					GKGDVTIT													KLLYAAEMV
					AHVDHGKS													YVFCTVNAL
					FIADCDRR													LMAEDLANV
					QMMDSILA													MLVNRMQRI
					ATADTVII													AILHNIYRL
					ATADTVII													NISLPLYTV
					TPKDYKEY													PLNEGIMAV
					KDTDIIVW													FLARFWTRA
					KNFDKVTG													AQRWANQIR
					QKYDCGEE													FLARLHAAA
					SYSDWYGS													ILHRLAPWI
					VGFDGGND													ALLKNPQGI
					FGTDLNQG													FQQPQFQYL
					DHDDDHPG													KTDGIPITI
					HPMDLSTV													FTTSLFLHL
					QLYDVGYR													YMLWNSWLS
					LWYDFLPD													TFWMGSHEV
					IHRDDRST													FANYKFTLV
					GIIDPTKV													ALMAGYFKI
					IHRDDRST													GTTSLFLHL
					GTMDSQML													TVVPLMAFL
					NAGDSRCV													MAWGGSYIA
					AILDHTYK													FMTATPPGA
					FSDDNKIT													QLQDTQELL
					DYQDLCSI													HLFTSMFSL
					PNADEMKQ													AMTAFFGEL
					TPADKRIP													KQLAAVARV
					FEDDQHEI													ILSSLGLPV
					TSPDNTAP													LLFLGVVFL
					TTVDELMM													SLDSWWTSV
[truncated: 1,275 more rows]
